# Supplementary material for: Soil phosphorous is the primary factor determining species-specific plant growth depending on soil acidity in island ecosystems with severe erosion
Source: Sci Rep. 2023 Jul 27;13:12163. doi: 10.1038/s41598-023-38934-9 (PMC10374522; doi:10.1038/s41598-023-38934-9)
Supplement: Supplementary file 2 — Supplementary Information 2. [file 41598_2023_38934_MOESM2_ESM.xlsx]

## Sheet: Sheet1
CaCO3 (mg g soil-1)	Soil pH		H3PO4 (mg P2O5 kg soil-1)	Bray II P( P2O5 mg kg soil-1)
0	4.652		0	2.09682
1000	4.757		90.6	19.5469
2000	4.93		226.5	58.528
5000	5.907		453	170.138
10000	6.595		906	399.522
15000	6.611		1812	948.354
20000	6.612
