# Supplementary material for: Soil phosphorous is the primary factor determining species-specific plant growth depending on soil acidity in island ecosystems with severe erosion
Source: Sci Rep. 2023 Jul 27;13:12163. doi: 10.1038/s41598-023-38934-9 (PMC10374522; doi:10.1038/s41598-023-38934-9)
Supplement: Supplementary file 3 — Supplementary Information 3. [file 41598_2023_38934_MOESM3_ESM.xlsx]

## Sheet: Sheet1
species	CaCO3 (mg kg soil-1)	P2O5 (mg kg soil-1)	KNO3 (mg kg soil-1)	block	total dry plant weight (g)
Paspalum dilatatum	0	0	0	block_1	0.0243
Paspalum dilatatum	2000	0	0	block_1	0.0126
Paspalum dilatatum	10000	0	0	block_1	0.017
Paspalum dilatatum	0	250	0	block_1	0.0671
Paspalum dilatatum	2000	250	0	block_1	dead
Paspalum dilatatum	10000	250	0	block_1	0.0446
Paspalum dilatatum	0	500	0	block_1	0.0517
Paspalum dilatatum	2000	500	0	block_1	0.0533
Paspalum dilatatum	10000	500	0	block_1	0.0397
Paspalum dilatatum	0	0	500	block_1	0.0125
Paspalum dilatatum	2000	0	500	block_1	0.021
Paspalum dilatatum	10000	0	500	block_1	0.0224
Paspalum dilatatum	0	250	500	block_1	0.2391
Paspalum dilatatum	2000	250	500	block_1	0.278
Paspalum dilatatum	10000	250	500	block_1	0.1059
Paspalum dilatatum	0	500	500	block_1	0.1992
Paspalum dilatatum	2000	500	500	block_1	0.2027
Paspalum dilatatum	10000	500	500	block_1	0.0912
Paspalum dilatatum	0	0	0	block_2	0.03
Paspalum dilatatum	2000	0	0	block_2	0.019
Paspalum dilatatum	10000	0	0	block_2	0.0239
Paspalum dilatatum	0	250	0	block_2	dead
Paspalum dilatatum	2000	250	0	block_2	0.051
Paspalum dilatatum	10000	250	0	block_2	0.0538
Paspalum dilatatum	0	500	0	block_2	0.0643
Paspalum dilatatum	2000	500	0	block_2	0.0427
Paspalum dilatatum	10000	500	0	block_2	0.0356
Paspalum dilatatum	0	0	500	block_2	0.0186
Paspalum dilatatum	2000	0	500	block_2	0.0207
Paspalum dilatatum	10000	0	500	block_2	0.012
Paspalum dilatatum	0	250	500	block_2	0.1861
Paspalum dilatatum	2000	250	500	block_2	0.263
Paspalum dilatatum	10000	250	500	block_2	0.1068
Paspalum dilatatum	0	500	500	block_2	0.1929
Paspalum dilatatum	2000	500	500	block_2	0.2337
Paspalum dilatatum	10000	500	500	block_2	0.1386
Paspalum dilatatum	0	0	0	block_3	dead
Paspalum dilatatum	2000	0	0	block_3	0.0261
Paspalum dilatatum	10000	0	0	block_3	0.0197
Paspalum dilatatum	0	250	0	block_3	0.0602
Paspalum dilatatum	2000	250	0	block_3	0.0624
Paspalum dilatatum	10000	250	0	block_3	0.055
Paspalum dilatatum	0	500	0	block_3	0.0457
Paspalum dilatatum	2000	500	0	block_3	0.0674
Paspalum dilatatum	10000	500	0	block_3	0.0445
Paspalum dilatatum	0	0	500	block_3	0.0256
Paspalum dilatatum	2000	0	500	block_3	0.021
Paspalum dilatatum	10000	0	500	block_3	0.025
Paspalum dilatatum	0	250	500	block_3	0.2137
Paspalum dilatatum	2000	250	500	block_3	0.2305
Paspalum dilatatum	10000	250	500	block_3	0.057
Paspalum dilatatum	0	500	500	block_3	0.1592
Paspalum dilatatum	2000	500	500	block_3	0.2883
Paspalum dilatatum	10000	500	500	block_3	0.1591
Paspalum dilatatum	0	0	0	block_4	0.0169
Paspalum dilatatum	2000	0	0	block_4	0.0174
Paspalum dilatatum	10000	0	0	block_4	0.0185
Paspalum dilatatum	0	250	0	block_4	0.0717
Paspalum dilatatum	2000	250	0	block_4	0.062
Paspalum dilatatum	10000	250	0	block_4	0.0512
Paspalum dilatatum	0	500	0	block_4	0.0706
Paspalum dilatatum	2000	500	0	block_4	0.0515
Paspalum dilatatum	10000	500	0	block_4	0.0293
Paspalum dilatatum	0	0	500	block_4	0.0216
Paspalum dilatatum	2000	0	500	block_4	0.0284
Paspalum dilatatum	10000	0	500	block_4	0.01
Paspalum dilatatum	0	250	500	block_4	0.2422
Paspalum dilatatum	2000	250	500	block_4	0.332
Paspalum dilatatum	10000	250	500	block_4	0.0661
Paspalum dilatatum	0	500	500	block_4	0.3063
Paspalum dilatatum	2000	500	500	block_4	0.2815
Paspalum dilatatum	10000	500	500	block_4	0.1259
Paspalum dilatatum	0	0	0	block_5	0.0191
Paspalum dilatatum	2000	0	0	block_5	0.0178
Paspalum dilatatum	10000	0	0	block_5	0.0123
Paspalum dilatatum	0	250	0	block_5	0.0584
Paspalum dilatatum	2000	250	0	block_5	0.054
Paspalum dilatatum	10000	250	0	block_5	0.0522
Paspalum dilatatum	0	500	0	block_5	0.061
Paspalum dilatatum	2000	500	0	block_5	0.0513
Paspalum dilatatum	10000	500	0	block_5	0.048
Paspalum dilatatum	0	0	500	block_5	0.0198
Paspalum dilatatum	2000	0	500	block_5	0.0204
Paspalum dilatatum	10000	0	500	block_5	0.0369
Paspalum dilatatum	0	250	500	block_5	0.1891
Paspalum dilatatum	2000	250	500	block_5	0.3013
Paspalum dilatatum	10000	250	500	block_5	0.0715
Paspalum dilatatum	0	500	500	block_5	0.2541
Paspalum dilatatum	2000	500	500	block_5	0.3071
Paspalum dilatatum	10000	500	500	block_5	0.1292
Paspalum dilatatum	0	0	0	block_6	0.0221
Paspalum dilatatum	2000	0	0	block_6	0.0251
Paspalum dilatatum	10000	0	0	block_6	0.0199
Paspalum dilatatum	0	250	0	block_6	dead
Paspalum dilatatum	2000	250	0	block_6	0.0607
Paspalum dilatatum	10000	250	0	block_6	0.0449
Paspalum dilatatum	0	500	0	block_6	0.0571
Paspalum dilatatum	2000	500	0	block_6	0.0548
Paspalum dilatatum	10000	500	0	block_6	0.0512
Paspalum dilatatum	0	0	500	block_6	0.0303
Paspalum dilatatum	2000	0	500	block_6	0.0255
Paspalum dilatatum	10000	0	500	block_6	0.0199
Paspalum dilatatum	0	250	500	block_6	0.3064
Paspalum dilatatum	2000	250	500	block_6	0.2849
Paspalum dilatatum	10000	250	500	block_6	0.0371
Paspalum dilatatum	0	500	500	block_6	0.3023
Paspalum dilatatum	2000	500	500	block_6	0.2529
Paspalum dilatatum	10000	500	500	block_6	0.1521
Paspalum dilatatum	0	0	0	block_7	0.0213
Paspalum dilatatum	2000	0	0	block_7	0.0184
Paspalum dilatatum	10000	0	0	block_7	0.0145
Paspalum dilatatum	0	250	0	block_7	0.0602
Paspalum dilatatum	2000	250	0	block_7	0.0654
Paspalum dilatatum	10000	250	0	block_7	0.0491
Paspalum dilatatum	0	500	0	block_7	0.0638
Paspalum dilatatum	2000	500	0	block_7	0.0492
Paspalum dilatatum	10000	500	0	block_7	0.0401
Paspalum dilatatum	0	0	500	block_7	dead
Paspalum dilatatum	2000	0	500	block_7	0.0236
Paspalum dilatatum	10000	0	500	block_7	0.0189
Paspalum dilatatum	0	250	500	block_7	0.2632
Paspalum dilatatum	2000	250	500	block_7	0.1338
Paspalum dilatatum	10000	250	500	block_7	0.0537
Paspalum dilatatum	0	500	500	block_7	0.2003
Paspalum dilatatum	2000	500	500	block_7	0.2208
Paspalum dilatatum	10000	500	500	block_7	0.0456
Paspalum dilatatum	0	0	0	block_8	0.0191
Paspalum dilatatum	2000	0	0	block_8	0.0165
Paspalum dilatatum	10000	0	0	block_8	0.0157
Paspalum dilatatum	0	250	0	block_8	0.0662
Paspalum dilatatum	2000	250	0	block_8	0.0272
Paspalum dilatatum	10000	250	0	block_8	0.0243
Paspalum dilatatum	0	500	0	block_8	0.0542
Paspalum dilatatum	2000	500	0	block_8	0.0477
Paspalum dilatatum	10000	500	0	block_8	0.0359
Paspalum dilatatum	0	0	500	block_8	0.0184
Paspalum dilatatum	2000	0	500	block_8	0.0176
Paspalum dilatatum	10000	0	500	block_8	0.0206
Paspalum dilatatum	0	250	500	block_8	0.1485
Paspalum dilatatum	2000	250	500	block_8	0.1962
Paspalum dilatatum	10000	250	500	block_8	0.0487
Paspalum dilatatum	0	500	500	block_8	0.1375
Paspalum dilatatum	2000	500	500	block_8	0.2869
Paspalum dilatatum	10000	500	500	block_8	0.1411
Paspalum dilatatum	0	0	0	block_9	0.02
Paspalum dilatatum	2000	0	0	block_9	0.0142
Paspalum dilatatum	10000	0	0	block_9	0.0156
Paspalum dilatatum	0	250	0	block_9	0.0567
Paspalum dilatatum	2000	250	0	block_9	0.0712
Paspalum dilatatum	10000	250	0	block_9	0.042
Paspalum dilatatum	0	500	0	block_9	0.061
Paspalum dilatatum	2000	500	0	block_9	0.0499
Paspalum dilatatum	10000	500	0	block_9	0.0344
Paspalum dilatatum	0	0	500	block_9	0.0175
Paspalum dilatatum	2000	0	500	block_9	0.0205
Paspalum dilatatum	10000	0	500	block_9	0.0202
Paspalum dilatatum	0	250	500	block_9	0.2293
Paspalum dilatatum	2000	250	500	block_9	0.2202
Paspalum dilatatum	10000	250	500	block_9	0.0632
Paspalum dilatatum	0	500	500	block_9	0.1404
Paspalum dilatatum	2000	500	500	block_9	0.2418
Paspalum dilatatum	10000	500	500	block_9	0.0885
Paspalum scrobiculatum	0	0	0	block_1	0.0188
Paspalum scrobiculatum	2000	0	0	block_1	0.0154
Paspalum scrobiculatum	10000	0	0	block_1	0.0146
Paspalum scrobiculatum	0	250	0	block_1	0.082
Paspalum scrobiculatum	2000	250	0	block_1	0.0755
Paspalum scrobiculatum	10000	250	0	block_1	0.0576
Paspalum scrobiculatum	0	500	0	block_1	0.0802
Paspalum scrobiculatum	2000	500	0	block_1	0.067
Paspalum scrobiculatum	10000	500	0	block_1	0.0572
Paspalum scrobiculatum	0	0	500	block_1	0.0132
Paspalum scrobiculatum	2000	0	500	block_1	0.0165
Paspalum scrobiculatum	10000	0	500	block_1	0.0125
Paspalum scrobiculatum	0	250	500	block_1	0.2881
Paspalum scrobiculatum	2000	250	500	block_1	0.3027
Paspalum scrobiculatum	10000	250	500	block_1	0.1303
Paspalum scrobiculatum	0	500	500	block_1	0.4104
Paspalum scrobiculatum	2000	500	500	block_1	0.3231
Paspalum scrobiculatum	10000	500	500	block_1	0.1322
Paspalum scrobiculatum	0	0	0	block_2	0.0146
Paspalum scrobiculatum	2000	0	0	block_2	0.0195
Paspalum scrobiculatum	10000	0	0	block_2	0.018
Paspalum scrobiculatum	0	250	0	block_2	0.0858
Paspalum scrobiculatum	2000	250	0	block_2	0.0794
Paspalum scrobiculatum	10000	250	0	block_2	0.042
Paspalum scrobiculatum	0	500	0	block_2	0.0903
Paspalum scrobiculatum	2000	500	0	block_2	0.0803
Paspalum scrobiculatum	10000	500	0	block_2	0.069
Paspalum scrobiculatum	0	0	500	block_2	0.0151
Paspalum scrobiculatum	2000	0	500	block_2	0.0156
Paspalum scrobiculatum	10000	0	500	block_2	0.0153
Paspalum scrobiculatum	0	250	500	block_2	0.3522
Paspalum scrobiculatum	2000	250	500	block_2	0.2819
Paspalum scrobiculatum	10000	250	500	block_2	0.1084
Paspalum scrobiculatum	0	500	500	block_2	0.4079
Paspalum scrobiculatum	2000	500	500	block_2	0.4016
Paspalum scrobiculatum	10000	500	500	block_2	0.0975
Paspalum scrobiculatum	0	0	0	block_3	0.0167
Paspalum scrobiculatum	2000	0	0	block_3	0.0164
Paspalum scrobiculatum	10000	0	0	block_3	0.0125
Paspalum scrobiculatum	0	250	0	block_3	0.0959
Paspalum scrobiculatum	2000	250	0	block_3	0.0746
Paspalum scrobiculatum	10000	250	0	block_3	0.0702
Paspalum scrobiculatum	0	500	0	block_3	0.076
Paspalum scrobiculatum	2000	500	0	block_3	0.0645
Paspalum scrobiculatum	10000	500	0	block_3	0.0597
Paspalum scrobiculatum	0	0	500	block_3	0.0177
Paspalum scrobiculatum	2000	0	500	block_3	0.0173
Paspalum scrobiculatum	10000	0	500	block_3	0.0186
Paspalum scrobiculatum	0	250	500	block_3	0.4182
Paspalum scrobiculatum	2000	250	500	block_3	0.3528
Paspalum scrobiculatum	10000	250	500	block_3	0.1337
Paspalum scrobiculatum	0	500	500	block_3	0.3749
Paspalum scrobiculatum	2000	500	500	block_3	0.3293
Paspalum scrobiculatum	10000	500	500	block_3	0.0889
Paspalum scrobiculatum	0	0	0	block_4	0.0162
Paspalum scrobiculatum	2000	0	0	block_4	0.0147
Paspalum scrobiculatum	10000	0	0	block_4	0.0177
Paspalum scrobiculatum	0	250	0	block_4	0.0875
Paspalum scrobiculatum	2000	250	0	block_4	0.0682
Paspalum scrobiculatum	10000	250	0	block_4	0.0623
Paspalum scrobiculatum	0	500	0	block_4	0.0694
Paspalum scrobiculatum	2000	500	0	block_4	0.0836
Paspalum scrobiculatum	10000	500	0	block_4	0.0564
Paspalum scrobiculatum	0	0	500	block_4	0.0152
Paspalum scrobiculatum	2000	0	500	block_4	0.0201
Paspalum scrobiculatum	10000	0	500	block_4	0.015
Paspalum scrobiculatum	0	250	500	block_4	0.2597
Paspalum scrobiculatum	2000	250	500	block_4	0.3952
Paspalum scrobiculatum	10000	250	500	block_4	0.0483
Paspalum scrobiculatum	0	500	500	block_4	0.4962
Paspalum scrobiculatum	2000	500	500	block_4	0.1719
Paspalum scrobiculatum	10000	500	500	block_4	0.1396
Paspalum scrobiculatum	0	0	0	block_5	0.0192
Paspalum scrobiculatum	2000	0	0	block_5	0.0135
Paspalum scrobiculatum	10000	0	0	block_5	0.0165
Paspalum scrobiculatum	0	250	0	block_5	0.0909
Paspalum scrobiculatum	2000	250	0	block_5	0.0823
Paspalum scrobiculatum	10000	250	0	block_5	0.0502
Paspalum scrobiculatum	0	500	0	block_5	0.0943
Paspalum scrobiculatum	2000	500	0	block_5	0.0686
Paspalum scrobiculatum	10000	500	0	block_5	0.0646
Paspalum scrobiculatum	0	0	500	block_5	0.0166
Paspalum scrobiculatum	2000	0	500	block_5	0.0196
Paspalum scrobiculatum	10000	0	500	block_5	0.0149
Paspalum scrobiculatum	0	250	500	block_5	0.2417
Paspalum scrobiculatum	2000	250	500	block_5	0.3497
Paspalum scrobiculatum	10000	250	500	block_5	0.0987
Paspalum scrobiculatum	0	500	500	block_5	0.3215
Paspalum scrobiculatum	2000	500	500	block_5	0.4508
Paspalum scrobiculatum	10000	500	500	block_5	0.1266
Paspalum scrobiculatum	0	0	0	block_6	0.0204
Paspalum scrobiculatum	2000	0	0	block_6	0.0189
Paspalum scrobiculatum	10000	0	0	block_6	0.0205
Paspalum scrobiculatum	0	250	0	block_6	0.0958
Paspalum scrobiculatum	2000	250	0	block_6	0.083
Paspalum scrobiculatum	10000	250	0	block_6	0.0411
Paspalum scrobiculatum	0	500	0	block_6	0.0955
Paspalum scrobiculatum	2000	500	0	block_6	0.0856
Paspalum scrobiculatum	10000	500	0	block_6	0.0669
Paspalum scrobiculatum	0	0	500	block_6	0.018
Paspalum scrobiculatum	2000	0	500	block_6	0.018
Paspalum scrobiculatum	10000	0	500	block_6	0.0144
Paspalum scrobiculatum	0	250	500	block_6	0.371
Paspalum scrobiculatum	2000	250	500	block_6	0.4216
Paspalum scrobiculatum	10000	250	500	block_6	0.0791
Paspalum scrobiculatum	0	500	500	block_6	0.4626
Paspalum scrobiculatum	2000	500	500	block_6	0.4333
Paspalum scrobiculatum	10000	500	500	block_6	0.1398
Paspalum scrobiculatum	0	0	0	block_7	0.0142
Paspalum scrobiculatum	2000	0	0	block_7	0.0165
Paspalum scrobiculatum	10000	0	0	block_7	0.0158
Paspalum scrobiculatum	0	250	0	block_7	0.079
Paspalum scrobiculatum	2000	250	0	block_7	0.0652
Paspalum scrobiculatum	10000	250	0	block_7	0.0381
Paspalum scrobiculatum	0	500	0	block_7	0.0865
Paspalum scrobiculatum	2000	500	0	block_7	0.0785
Paspalum scrobiculatum	10000	500	0	block_7	0.0512
Paspalum scrobiculatum	0	0	500	block_7	0.0154
Paspalum scrobiculatum	2000	0	500	block_7	0.0196
Paspalum scrobiculatum	10000	0	500	block_7	0.0161
Paspalum scrobiculatum	0	250	500	block_7	0.226
Paspalum scrobiculatum	2000	250	500	block_7	0.2278
Paspalum scrobiculatum	10000	250	500	block_7	0.0592
Paspalum scrobiculatum	0	500	500	block_7	0.3692
Paspalum scrobiculatum	2000	500	500	block_7	0.2163
Paspalum scrobiculatum	10000	500	500	block_7	0.1034
Paspalum scrobiculatum	0	0	0	block_8	0.0159
Paspalum scrobiculatum	2000	0	0	block_8	0.0194
Paspalum scrobiculatum	10000	0	0	block_8	0.0175
Paspalum scrobiculatum	0	250	0	block_8	0.0843
Paspalum scrobiculatum	2000	250	0	block_8	0.0826
Paspalum scrobiculatum	10000	250	0	block_8	0.0469
Paspalum scrobiculatum	0	500	0	block_8	0.0801
Paspalum scrobiculatum	2000	500	0	block_8	0.0914
Paspalum scrobiculatum	10000	500	0	block_8	0.0632
Paspalum scrobiculatum	0	0	500	block_8	0.0167
Paspalum scrobiculatum	2000	0	500	block_8	0.0247
Paspalum scrobiculatum	10000	0	500	block_8	0.0187
Paspalum scrobiculatum	0	250	500	block_8	0.2201
Paspalum scrobiculatum	2000	250	500	block_8	0.3827
Paspalum scrobiculatum	10000	250	500	block_8	0.1376
Paspalum scrobiculatum	0	500	500	block_8	0.3301
Paspalum scrobiculatum	2000	500	500	block_8	0.4768
Paspalum scrobiculatum	10000	500	500	block_8	0.1394
Paspalum scrobiculatum	0	0	0	block_9	0.0121
Paspalum scrobiculatum	2000	0	0	block_9	0.0193
Paspalum scrobiculatum	10000	0	0	block_9	0.0152
Paspalum scrobiculatum	0	250	0	block_9	0.1003
Paspalum scrobiculatum	2000	250	0	block_9	0.0904
Paspalum scrobiculatum	10000	250	0	block_9	0.0621
Paspalum scrobiculatum	0	500	0	block_9	0.0897
Paspalum scrobiculatum	2000	500	0	block_9	0.0627
Paspalum scrobiculatum	10000	500	0	block_9	0.0658
Paspalum scrobiculatum	0	0	500	block_9	0.0187
Paspalum scrobiculatum	2000	0	500	block_9	0.019
Paspalum scrobiculatum	10000	0	500	block_9	0.0173
Paspalum scrobiculatum	0	250	500	block_9	0.3049
Paspalum scrobiculatum	2000	250	500	block_9	0.3939
Paspalum scrobiculatum	10000	250	500	block_9	0.062
Paspalum scrobiculatum	0	500	500	block_9	0.4356
Paspalum scrobiculatum	2000	500	500	block_9	0.4485
Paspalum scrobiculatum	10000	500	500	block_9	0.1306
Sporobolus diander	0	0	0	block_1	0.0014
Sporobolus diander	2000	0	0	block_1	0.001
Sporobolus diander	10000	0	0	block_1	0.001
Sporobolus diander	0	250	0	block_1	0.0149
Sporobolus diander	2000	250	0	block_1	0.0246
Sporobolus diander	10000	250	0	block_1	0.0187
Sporobolus diander	0	500	0	block_1	0.0178
Sporobolus diander	2000	500	0	block_1	0.0202
Sporobolus diander	10000	500	0	block_1	0.0171
Sporobolus diander	0	0	500	block_1	0.0008
Sporobolus diander	2000	0	500	block_1	0.0014
Sporobolus diander	10000	0	500	block_1	0.0007
Sporobolus diander	0	250	500	block_1	0.0068
Sporobolus diander	2000	250	500	block_1	0.017
Sporobolus diander	10000	250	500	block_1	0.0204
Sporobolus diander	0	500	500	block_1	0.0406
Sporobolus diander	2000	500	500	block_1	0.0597
Sporobolus diander	10000	500	500	block_1	0.0682
Sporobolus diander	0	0	0	block_2	0.003
Sporobolus diander	2000	0	0	block_2	0.0017
Sporobolus diander	10000	0	0	block_2	0.0021
Sporobolus diander	0	250	0	block_2	0.0211
Sporobolus diander	2000	250	0	block_2	0.0067
Sporobolus diander	10000	250	0	block_2	0.0083
Sporobolus diander	0	500	0	block_2	0.0126
Sporobolus diander	2000	500	0	block_2	0.0273
Sporobolus diander	10000	500	0	block_2	0.0201
Sporobolus diander	0	0	500	block_2	0.0017
Sporobolus diander	2000	0	500	block_2	0.0029
Sporobolus diander	10000	0	500	block_2	0.001
Sporobolus diander	0	250	500	block_2	0.0042
Sporobolus diander	2000	250	500	block_2	0.0136
Sporobolus diander	10000	250	500	block_2	0.0136
Sporobolus diander	0	500	500	block_2	0.0269
Sporobolus diander	2000	500	500	block_2	0.0694
Sporobolus diander	10000	500	500	block_2	0.0759
Sporobolus diander	0	0	0	block_3	0.0011
Sporobolus diander	2000	0	0	block_3	0.0017
Sporobolus diander	10000	0	0	block_3	0.0002
Sporobolus diander	0	250	0	block_3	0.0209
Sporobolus diander	2000	250	0	block_3	0.0228
Sporobolus diander	10000	250	0	block_3	0.0118
Sporobolus diander	0	500	0	block_3	0.0217
Sporobolus diander	2000	500	0	block_3	0.0221
Sporobolus diander	10000	500	0	block_3	0.016
Sporobolus diander	0	0	500	block_3	0.0014
Sporobolus diander	2000	0	500	block_3	0.0028
Sporobolus diander	10000	0	500	block_3	0.0011
Sporobolus diander	0	250	500	block_3	0.0334
Sporobolus diander	2000	250	500	block_3	0.0802
Sporobolus diander	10000	250	500	block_3	0.0408
Sporobolus diander	0	500	500	block_3	0.0199
Sporobolus diander	2000	500	500	block_3	0.0774
Sporobolus diander	10000	500	500	block_3	0.0415
Sporobolus diander	0	0	0	block_4	0.0019
Sporobolus diander	2000	0	0	block_4	0.0027
Sporobolus diander	10000	0	0	block_4	0.0016
Sporobolus diander	0	250	0	block_4	0.0176
Sporobolus diander	2000	250	0	block_4	0.0325
Sporobolus diander	10000	250	0	block_4	0.0295
Sporobolus diander	0	500	0	block_4	0.032
Sporobolus diander	2000	500	0	block_4	0.0179
Sporobolus diander	10000	500	0	block_4	0.0129
Sporobolus diander	0	0	500	block_4	0.0016
Sporobolus diander	2000	0	500	block_4	0.0033
Sporobolus diander	10000	0	500	block_4	0.001
Sporobolus diander	0	250	500	block_4	0.0335
Sporobolus diander	2000	250	500	block_4	0.0308
Sporobolus diander	10000	250	500	block_4	0.0329
Sporobolus diander	0	500	500	block_4	0.0348
Sporobolus diander	2000	500	500	block_4	0.0278
Sporobolus diander	10000	500	500	block_4	0.1001
Sporobolus diander	0	0	0	block_5	0.0021
Sporobolus diander	2000	0	0	block_5	0.0031
Sporobolus diander	10000	0	0	block_5	0.0015
Sporobolus diander	0	250	0	block_5	0.0103
Sporobolus diander	2000	250	0	block_5	0.0291
Sporobolus diander	10000	250	0	block_5	0.0239
Sporobolus diander	0	500	0	block_5	0.0204
Sporobolus diander	2000	500	0	block_5	0.0219
Sporobolus diander	10000	500	0	block_5	0.0293
Sporobolus diander	0	0	500	block_5	0.002
Sporobolus diander	2000	0	500	block_5	0.0008
Sporobolus diander	10000	0	500	block_5	0.0018
Sporobolus diander	0	250	500	block_5	0.0222
Sporobolus diander	2000	250	500	block_5	0.0154
Sporobolus diander	10000	250	500	block_5	0.0178
Sporobolus diander	0	500	500	block_5	0.0341
Sporobolus diander	2000	500	500	block_5	0.0591
Sporobolus diander	10000	500	500	block_5	0.0998
Sporobolus diander	0	0	0	block_6	0.0014
Sporobolus diander	2000	0	0	block_6	0.0012
Sporobolus diander	10000	0	0	block_6	0.0026
Sporobolus diander	0	250	0	block_6	0.0283
Sporobolus diander	2000	250	0	block_6	0.0217
Sporobolus diander	10000	250	0	block_6	0.029
Sporobolus diander	0	500	0	block_6	0.0228
Sporobolus diander	2000	500	0	block_6	0.0299
Sporobolus diander	10000	500	0	block_6	0.0343
Sporobolus diander	0	0	500	block_6	0.0016
Sporobolus diander	2000	0	500	block_6	0.0023
Sporobolus diander	10000	0	500	block_6	0.0024
Sporobolus diander	0	250	500	block_6	0.0264
Sporobolus diander	2000	250	500	block_6	0.044
Sporobolus diander	10000	250	500	block_6	0.0463
Sporobolus diander	0	500	500	block_6	0.0389
Sporobolus diander	2000	500	500	block_6	0.0626
Sporobolus diander	10000	500	500	block_6	0.1123
Sporobolus diander	0	0	0	block_7	0.0027
Sporobolus diander	2000	0	0	block_7	0.0017
Sporobolus diander	10000	0	0	block_7	0.0019
Sporobolus diander	0	250	0	block_7	0.0294
Sporobolus diander	2000	250	0	block_7	0.0294
Sporobolus diander	10000	250	0	block_7	0.0224
Sporobolus diander	0	500	0	block_7	0.0211
Sporobolus diander	2000	500	0	block_7	0.0247
Sporobolus diander	10000	500	0	block_7	0.028
Sporobolus diander	0	0	500	block_7	0.0026
Sporobolus diander	2000	0	500	block_7	0.0023
Sporobolus diander	10000	0	500	block_7	0.0035
Sporobolus diander	0	250	500	block_7	0.0475
Sporobolus diander	2000	250	500	block_7	0.0483
Sporobolus diander	10000	250	500	block_7	0.0169
Sporobolus diander	0	500	500	block_7	0.0418
Sporobolus diander	2000	500	500	block_7	0.0451
Sporobolus diander	10000	500	500	block_7	0.0852
Sporobolus diander	0	0	0	block_8	0.0017
Sporobolus diander	2000	0	0	block_8	0.0021
Sporobolus diander	10000	0	0	block_8	dead
Sporobolus diander	0	250	0	block_8	0.0312
Sporobolus diander	2000	250	0	block_8	0.0249
Sporobolus diander	10000	250	0	block_8	0.0336
Sporobolus diander	0	500	0	block_8	0.0263
Sporobolus diander	2000	500	0	block_8	0.0202
Sporobolus diander	10000	500	0	block_8	0.0296
Sporobolus diander	0	0	500	block_8	0.0012
Sporobolus diander	2000	0	500	block_8	0.0019
Sporobolus diander	10000	0	500	block_8	0.0024
Sporobolus diander	0	250	500	block_8	0.0227
Sporobolus diander	2000	250	500	block_8	0.0255
Sporobolus diander	10000	250	500	block_8	0.0477
Sporobolus diander	0	500	500	block_8	0.0242
Sporobolus diander	2000	500	500	block_8	0.0611
Sporobolus diander	10000	500	500	block_8	0.0601
Sporobolus diander	0	0	0	block_9	0.0035
Sporobolus diander	2000	0	0	block_9	0.0016
Sporobolus diander	10000	0	0	block_9	0.0021
Sporobolus diander	0	250	0	block_9	0.0298
Sporobolus diander	2000	250	0	block_9	0.0257
Sporobolus diander	10000	250	0	block_9	0.0283
Sporobolus diander	0	500	0	block_9	0.0291
Sporobolus diander	2000	500	0	block_9	0.0247
Sporobolus diander	10000	500	0	block_9	0.0217
Sporobolus diander	0	0	500	block_9	0.0006
Sporobolus diander	2000	0	500	block_9	0.0019
Sporobolus diander	10000	0	500	block_9	0.0012
Sporobolus diander	0	250	500	block_9	0.0344
Sporobolus diander	2000	250	500	block_9	0.0391
Sporobolus diander	10000	250	500	block_9	0.0136
Sporobolus diander	0	500	500	block_9	0.0371
Sporobolus diander	2000	500	500	block_9	0.0924
Sporobolus diander	10000	500	500	block_9	0.0864
Bidens pilosa	0	0	0	block_1	0.003
Bidens pilosa	2000	0	0	block_1	0.0066
Bidens pilosa	10000	0	0	block_1	0.0106
Bidens pilosa	0	250	0	block_1	0.0122
Bidens pilosa	2000	250	0	block_1	0.0462
Bidens pilosa	10000	250	0	block_1	0.0317
Bidens pilosa	0	500	0	block_1	0.0288
Bidens pilosa	2000	500	0	block_1	0.0523
Bidens pilosa	10000	500	0	block_1	0.0596
Bidens pilosa	0	0	500	block_1	0.0074
Bidens pilosa	2000	0	500	block_1	0.0088
Bidens pilosa	10000	0	500	block_1	0.0063
Bidens pilosa	0	250	500	block_1	0.0213
Bidens pilosa	2000	250	500	block_1	0.0345
Bidens pilosa	10000	250	500	block_1	0.0917
Bidens pilosa	0	500	500	block_1	0.1093
Bidens pilosa	2000	500	500	block_1	0.2608
Bidens pilosa	10000	500	500	block_1	0.259
Bidens pilosa	0	0	0	block_2	0.0074
Bidens pilosa	2000	0	0	block_2	0.0059
Bidens pilosa	10000	0	0	block_2	0.0067
Bidens pilosa	0	250	0	block_2	0.0163
Bidens pilosa	2000	250	0	block_2	0.0341
Bidens pilosa	10000	250	0	block_2	0.0727
Bidens pilosa	0	500	0	block_2	0.0446
Bidens pilosa	2000	500	0	block_2	0.0601
Bidens pilosa	10000	500	0	block_2	0.0627
Bidens pilosa	0	0	500	block_2	0.0057
Bidens pilosa	2000	0	500	block_2	0.0063
Bidens pilosa	10000	0	500	block_2	0.0082
Bidens pilosa	0	250	500	block_2	0.0276
Bidens pilosa	2000	250	500	block_2	0.0706
Bidens pilosa	10000	250	500	block_2	0.0402
Bidens pilosa	0	500	500	block_2	0.1594
Bidens pilosa	2000	500	500	block_2	0.2218
Bidens pilosa	10000	500	500	block_2	0.3349
Bidens pilosa	0	0	0	block_3	0.0025
Bidens pilosa	2000	0	0	block_3	0.0067
Bidens pilosa	10000	0	0	block_3	0.0059
Bidens pilosa	0	250	0	block_3	0.0154
Bidens pilosa	2000	250	0	block_3	0.0409
Bidens pilosa	10000	250	0	block_3	0.0271
Bidens pilosa	0	500	0	block_3	0.0264
Bidens pilosa	2000	500	0	block_3	0.0457
Bidens pilosa	10000	500	0	block_3	0.0695
Bidens pilosa	0	0	500	block_3	0.0052
Bidens pilosa	2000	0	500	block_3	0.0072
Bidens pilosa	10000	0	500	block_3	0.0069
Bidens pilosa	0	250	500	block_3	dead
Bidens pilosa	2000	250	500	block_3	0.0416
Bidens pilosa	10000	250	500	block_3	0.0752
Bidens pilosa	0	500	500	block_3	0.0996
Bidens pilosa	2000	500	500	block_3	0.2927
Bidens pilosa	10000	500	500	block_3	0.3199
Bidens pilosa	0	0	0	block_4	0.0072
Bidens pilosa	2000	0	0	block_4	0.0054
Bidens pilosa	10000	0	0	block_4	0.0054
Bidens pilosa	0	250	0	block_4	0.0082
Bidens pilosa	2000	250	0	block_4	0.0307
Bidens pilosa	10000	250	0	block_4	0.0516
Bidens pilosa	0	500	0	block_4	0.0343
Bidens pilosa	2000	500	0	block_4	0.0446
Bidens pilosa	10000	500	0	block_4	0.0672
Bidens pilosa	0	0	500	block_4	0.0033
Bidens pilosa	2000	0	500	block_4	0.0067
Bidens pilosa	10000	0	500	block_4	0.0089
Bidens pilosa	0	250	500	block_4	0.0165
Bidens pilosa	2000	250	500	block_4	0.0261
Bidens pilosa	10000	250	500	block_4	0.0398
Bidens pilosa	0	500	500	block_4	0.1288
Bidens pilosa	2000	500	500	block_4	0.2858
Bidens pilosa	10000	500	500	block_4	0.2837
Bidens pilosa	0	0	0	block_5	0.0034
Bidens pilosa	2000	0	0	block_5	0.0086
Bidens pilosa	10000	0	0	block_5	0.0074
Bidens pilosa	0	250	0	block_5	0.0285
Bidens pilosa	2000	250	0	block_5	0.0409
Bidens pilosa	10000	250	0	block_5	0.0507
Bidens pilosa	0	500	0	block_5	0.0334
Bidens pilosa	2000	500	0	block_5	dead
Bidens pilosa	10000	500	0	block_5	0.0953
Bidens pilosa	0	0	500	block_5	0.0048
Bidens pilosa	2000	0	500	block_5	0.0067
Bidens pilosa	10000	0	500	block_5	0.0103
Bidens pilosa	0	250	500	block_5	0.0402
Bidens pilosa	2000	250	500	block_5	0.0197
Bidens pilosa	10000	250	500	block_5	0.0369
Bidens pilosa	0	500	500	block_5	0.1192
Bidens pilosa	2000	500	500	block_5	0.1367
Bidens pilosa	10000	500	500	block_5	0.3771
Bidens pilosa	0	0	0	block_6	0.0052
Bidens pilosa	2000	0	0	block_6	0.005
Bidens pilosa	10000	0	0	block_6	0.0107
Bidens pilosa	0	250	0	block_6	0.0126
Bidens pilosa	2000	250	0	block_6	0.0342
Bidens pilosa	10000	250	0	block_6	0.031
Bidens pilosa	0	500	0	block_6	0.0265
Bidens pilosa	2000	500	0	block_6	0.0509
Bidens pilosa	10000	500	0	block_6	0.0619
Bidens pilosa	0	0	500	block_6	0.0061
Bidens pilosa	2000	0	500	block_6	0.0079
Bidens pilosa	10000	0	500	block_6	0.0076
Bidens pilosa	0	250	500	block_6	0.0198
Bidens pilosa	2000	250	500	block_6	0.0279
Bidens pilosa	10000	250	500	block_6	dead
Bidens pilosa	0	500	500	block_6	0.1315
Bidens pilosa	2000	500	500	block_6	0.3062
Bidens pilosa	10000	500	500	block_6	0.3519
Bidens pilosa	0	0	0	block_7	0.0052
Bidens pilosa	2000	0	0	block_7	0.0039
Bidens pilosa	10000	0	0	block_7	0.006
Bidens pilosa	0	250	0	block_7	0.0272
Bidens pilosa	2000	250	0	block_7	0.0366
Bidens pilosa	10000	250	0	block_7	0.0503
Bidens pilosa	0	500	0	block_7	0.0242
Bidens pilosa	2000	500	0	block_7	0.0483
Bidens pilosa	10000	500	0	block_7	0.0866
Bidens pilosa	0	0	500	block_7	0.0038
Bidens pilosa	2000	0	500	block_7	0.0028
Bidens pilosa	10000	0	500	block_7	0.0118
Bidens pilosa	0	250	500	block_7	0.0117
Bidens pilosa	2000	250	500	block_7	0.009
Bidens pilosa	10000	250	500	block_7	0.038
Bidens pilosa	0	500	500	block_7	dead
Bidens pilosa	2000	500	500	block_7	dead
Bidens pilosa	10000	500	500	block_7	0.2297
Bidens pilosa	0	0	0	block_8	0.0035
Bidens pilosa	2000	0	0	block_8	0.0107
Bidens pilosa	10000	0	0	block_8	0.0129
Bidens pilosa	0	250	0	block_8	0.0089
Bidens pilosa	2000	250	0	block_8	0.0295
Bidens pilosa	10000	250	0	block_8	0.0352
Bidens pilosa	0	500	0	block_8	0.0296
Bidens pilosa	2000	500	0	block_8	0.0491
Bidens pilosa	10000	500	0	block_8	0.0695
Bidens pilosa	0	0	500	block_8	0.0089
Bidens pilosa	2000	0	500	block_8	0.0067
Bidens pilosa	10000	0	500	block_8	0.0112
Bidens pilosa	0	250	500	block_8	0.0172
Bidens pilosa	2000	250	500	block_8	0.0258
Bidens pilosa	10000	250	500	block_8	0.0532
Bidens pilosa	0	500	500	block_8	0.1141
Bidens pilosa	2000	500	500	block_8	0.1827
Bidens pilosa	10000	500	500	block_8	0.2
Bidens pilosa	0	0	0	block_9	0.0045
Bidens pilosa	2000	0	0	block_9	0.01
Bidens pilosa	10000	0	0	block_9	0.0096
Bidens pilosa	0	250	0	block_9	0.0367
Bidens pilosa	2000	250	0	block_9	0.0317
Bidens pilosa	10000	250	0	block_9	0.0405
Bidens pilosa	0	500	0	block_9	0.0269
Bidens pilosa	2000	500	0	block_9	0.0531
Bidens pilosa	10000	500	0	block_9	0.0629
Bidens pilosa	0	0	500	block_9	0.0061
Bidens pilosa	2000	0	500	block_9	0.0116
Bidens pilosa	10000	0	500	block_9	dead
Bidens pilosa	0	250	500	block_9	0.0272
Bidens pilosa	2000	250	500	block_9	0.021
Bidens pilosa	10000	250	500	block_9	0.0223
Bidens pilosa	0	500	500	block_9	0.0457
Bidens pilosa	2000	500	500	block_9	0.2293
Bidens pilosa	10000	500	500	block_9	0.2559
Emilia sonchifolia	0	0	0	block_1	0.0066
Emilia sonchifolia	2000	0	0	block_1	0.0032
Emilia sonchifolia	10000	0	0	block_1	0.0031
Emilia sonchifolia	0	250	0	block_1	0.0454
Emilia sonchifolia	2000	250	0	block_1	0.0382
Emilia sonchifolia	10000	250	0	block_1	0.0193
Emilia sonchifolia	0	500	0	block_1	0.0617
Emilia sonchifolia	2000	500	0	block_1	0.0687
Emilia sonchifolia	10000	500	0	block_1	0.0374
Emilia sonchifolia	0	0	500	block_1	0.0059
Emilia sonchifolia	2000	0	500	block_1	0.005
Emilia sonchifolia	10000	0	500	block_1	dead
Emilia sonchifolia	0	250	500	block_1	0.1351
Emilia sonchifolia	2000	250	500	block_1	0.2155
Emilia sonchifolia	10000	250	500	block_1	0.0168
Emilia sonchifolia	0	500	500	block_1	0.3171
Emilia sonchifolia	2000	500	500	block_1	0.1662
Emilia sonchifolia	10000	500	500	block_1	0.1817
Emilia sonchifolia	0	0	0	block_2	0.0042
Emilia sonchifolia	2000	0	0	block_2	0.0045
Emilia sonchifolia	10000	0	0	block_2	0.0035
Emilia sonchifolia	0	250	0	block_2	0.0329
Emilia sonchifolia	2000	250	0	block_2	0.0369
Emilia sonchifolia	10000	250	0	block_2	0.0037
Emilia sonchifolia	0	500	0	block_2	0.0742
Emilia sonchifolia	2000	500	0	block_2	0.0818
Emilia sonchifolia	10000	500	0	block_2	0.0048
Emilia sonchifolia	0	0	500	block_2	0.0057
Emilia sonchifolia	2000	0	500	block_2	0.0038
Emilia sonchifolia	10000	0	500	block_2	0.005
Emilia sonchifolia	0	250	500	block_2	0.1422
Emilia sonchifolia	2000	250	500	block_2	0.143
Emilia sonchifolia	10000	250	500	block_2	0.0327
Emilia sonchifolia	0	500	500	block_2	0.2368
Emilia sonchifolia	2000	500	500	block_2	0.3278
Emilia sonchifolia	10000	500	500	block_2	0.1521
Emilia sonchifolia	0	0	0	block_3	0.0041
Emilia sonchifolia	2000	0	0	block_3	0.0041
Emilia sonchifolia	10000	0	0	block_3	dead
Emilia sonchifolia	0	250	0	block_3	0.0337
Emilia sonchifolia	2000	250	0	block_3	0.048
Emilia sonchifolia	10000	250	0	block_3	0.0091
Emilia sonchifolia	0	500	0	block_3	0.0695
Emilia sonchifolia	2000	500	0	block_3	0.0748
Emilia sonchifolia	10000	500	0	block_3	0.0027
Emilia sonchifolia	0	0	500	block_3	0.0066
Emilia sonchifolia	2000	0	500	block_3	0.0038
Emilia sonchifolia	10000	0	500	block_3	0.0052
Emilia sonchifolia	0	250	500	block_3	0.1418
Emilia sonchifolia	2000	250	500	block_3	0.1549
Emilia sonchifolia	10000	250	500	block_3	0.0237
Emilia sonchifolia	0	500	500	block_3	0.2965
Emilia sonchifolia	2000	500	500	block_3	0.2241
Emilia sonchifolia	10000	500	500	block_3	0.1193
Emilia sonchifolia	0	0	0	block_4	0.0033
Emilia sonchifolia	2000	0	0	block_4	0.0054
Emilia sonchifolia	10000	0	0	block_4	dead
Emilia sonchifolia	0	250	0	block_4	0.044
Emilia sonchifolia	2000	250	0	block_4	0.0506
Emilia sonchifolia	10000	250	0	block_4	0.0033
Emilia sonchifolia	0	500	0	block_4	0.0704
Emilia sonchifolia	2000	500	0	block_4	0.0751
Emilia sonchifolia	10000	500	0	block_4	0.042
Emilia sonchifolia	0	0	500	block_4	0.0061
Emilia sonchifolia	2000	0	500	block_4	0.0032
Emilia sonchifolia	10000	0	500	block_4	dead
Emilia sonchifolia	0	250	500	block_4	0.1241
Emilia sonchifolia	2000	250	500	block_4	0.1108
Emilia sonchifolia	10000	250	500	block_4	0.0121
Emilia sonchifolia	0	500	500	block_4	0.2059
Emilia sonchifolia	2000	500	500	block_4	0.2311
Emilia sonchifolia	10000	500	500	block_4	0.2012
Emilia sonchifolia	0	0	0	block_5	0.0046
Emilia sonchifolia	2000	0	0	block_5	0.0039
Emilia sonchifolia	10000	0	0	block_5	0.0028
Emilia sonchifolia	0	250	0	block_5	0.0334
Emilia sonchifolia	2000	250	0	block_5	0.0354
Emilia sonchifolia	10000	250	0	block_5	0.0031
Emilia sonchifolia	0	500	0	block_5	0.0585
Emilia sonchifolia	2000	500	0	block_5	0.0634
Emilia sonchifolia	10000	500	0	block_5	0.0367
Emilia sonchifolia	0	0	500	block_5	0.0027
Emilia sonchifolia	2000	0	500	block_5	dead
Emilia sonchifolia	10000	0	500	block_5	dead
Emilia sonchifolia	0	250	500	block_5	0.0806
Emilia sonchifolia	2000	250	500	block_5	0.1903
Emilia sonchifolia	10000	250	500	block_5	0.0122
Emilia sonchifolia	0	500	500	block_5	0.2804
Emilia sonchifolia	2000	500	500	block_5	0.2834
Emilia sonchifolia	10000	500	500	block_5	0.2132
Emilia sonchifolia	0	0	0	block_6	0.0044
Emilia sonchifolia	2000	0	0	block_6	0.0049
Emilia sonchifolia	10000	0	0	block_6	dead
Emilia sonchifolia	0	250	0	block_6	0.0356
Emilia sonchifolia	2000	250	0	block_6	0.0281
Emilia sonchifolia	10000	250	0	block_6	0.0043
Emilia sonchifolia	0	500	0	block_6	0.0576
Emilia sonchifolia	2000	500	0	block_6	0.0738
Emilia sonchifolia	10000	500	0	block_6	0.0096
Emilia sonchifolia	0	0	500	block_6	0.0041
Emilia sonchifolia	2000	0	500	block_6	0.0069
Emilia sonchifolia	10000	0	500	block_6	0.0043
Emilia sonchifolia	0	250	500	block_6	0.0836
Emilia sonchifolia	2000	250	500	block_6	0.1616
Emilia sonchifolia	10000	250	500	block_6	0.0144
Emilia sonchifolia	0	500	500	block_6	0.1006
Emilia sonchifolia	2000	500	500	block_6	0.2452
Emilia sonchifolia	10000	500	500	block_6	0.1952
Emilia sonchifolia	0	0	0	block_7	0.0038
Emilia sonchifolia	2000	0	0	block_7	0.0046
Emilia sonchifolia	10000	0	0	block_7	0.0051
Emilia sonchifolia	0	250	0	block_7	0.0407
Emilia sonchifolia	2000	250	0	block_7	0.0457
Emilia sonchifolia	10000	250	0	block_7	0.0058
Emilia sonchifolia	0	500	0	block_7	0.0651
Emilia sonchifolia	2000	500	0	block_7	0.0763
Emilia sonchifolia	10000	500	0	block_7	0.0366
Emilia sonchifolia	0	0	500	block_7	0.0053
Emilia sonchifolia	2000	0	500	block_7	0.0043
Emilia sonchifolia	10000	0	500	block_7	0.003
Emilia sonchifolia	0	250	500	block_7	0.1206
Emilia sonchifolia	2000	250	500	block_7	0.141
Emilia sonchifolia	10000	250	500	block_7	0.0109
Emilia sonchifolia	0	500	500	block_7	0.2585
Emilia sonchifolia	2000	500	500	block_7	0.2662
Emilia sonchifolia	10000	500	500	block_7	0.112
Emilia sonchifolia	0	0	0	block_8	0.004
Emilia sonchifolia	2000	0	0	block_8	0.0052
Emilia sonchifolia	10000	0	0	block_8	dead
Emilia sonchifolia	0	250	0	block_8	0.0356
Emilia sonchifolia	2000	250	0	block_8	0.039
Emilia sonchifolia	10000	250	0	block_8	0.016
Emilia sonchifolia	0	500	0	block_8	0.0612
Emilia sonchifolia	2000	500	0	block_8	0.0679
Emilia sonchifolia	10000	500	0	block_8	0.0301
Emilia sonchifolia	0	0	500	block_8	0.0055
Emilia sonchifolia	2000	0	500	block_8	0.006
Emilia sonchifolia	10000	0	500	block_8	0.0035
Emilia sonchifolia	0	250	500	block_8	0.0711
Emilia sonchifolia	2000	250	500	block_8	0.1543
Emilia sonchifolia	10000	250	500	block_8	0.0183
Emilia sonchifolia	0	500	500	block_8	0.2836
Emilia sonchifolia	2000	500	500	block_8	0.2568
Emilia sonchifolia	10000	500	500	block_8	0.1251
Emilia sonchifolia	0	0	0	block_9	dead
Emilia sonchifolia	2000	0	0	block_9	0.0047
Emilia sonchifolia	10000	0	0	block_9	0.0035
Emilia sonchifolia	0	250	0	block_9	0.0288
Emilia sonchifolia	2000	250	0	block_9	0.0357
Emilia sonchifolia	10000	250	0	block_9	0.0135
Emilia sonchifolia	0	500	0	block_9	0.0592
Emilia sonchifolia	2000	500	0	block_9	0.075
Emilia sonchifolia	10000	500	0	block_9	0.01194
Emilia sonchifolia	0	0	500	block_9	0.0045
Emilia sonchifolia	2000	0	500	block_9	0.0051
Emilia sonchifolia	10000	0	500	block_9	0.004
Emilia sonchifolia	0	250	500	block_9	0.0712
Emilia sonchifolia	2000	250	500	block_9	0.1169
Emilia sonchifolia	10000	250	500	block_9	0.0128
Emilia sonchifolia	0	500	500	block_9	0.272
Emilia sonchifolia	2000	500	500	block_9	0.3301
Emilia sonchifolia	10000	500	500	block_9	0.2176
Symphyotrichum subulatum	0	0	0	block_1	0.001
Symphyotrichum subulatum	2000	0	0	block_1	0.0033
Symphyotrichum subulatum	10000	0	0	block_1	0.0014
Symphyotrichum subulatum	0	250	0	block_1	0.0085
Symphyotrichum subulatum	2000	250	0	block_1	0.0064
Symphyotrichum subulatum	10000	250	0	block_1	0.0069
Symphyotrichum subulatum	0	500	0	block_1	0.0066
Symphyotrichum subulatum	2000	500	0	block_1	0.0197
Symphyotrichum subulatum	10000	500	0	block_1	0.0233
Symphyotrichum subulatum	0	0	500	block_1	0.0013
Symphyotrichum subulatum	2000	0	500	block_1	0.0029
Symphyotrichum subulatum	10000	0	500	block_1	0.0014
Symphyotrichum subulatum	0	250	500	block_1	0.0037
Symphyotrichum subulatum	2000	250	500	block_1	0.0124
Symphyotrichum subulatum	10000	250	500	block_1	0.0079
Symphyotrichum subulatum	0	500	500	block_1	0.0159
Symphyotrichum subulatum	2000	500	500	block_1	0.0558
Symphyotrichum subulatum	10000	500	500	block_1	0.0433
Symphyotrichum subulatum	0	0	0	block_2	0.0008
Symphyotrichum subulatum	2000	0	0	block_2	0.0033
Symphyotrichum subulatum	10000	0	0	block_2	0.0013
Symphyotrichum subulatum	0	250	0	block_2	0.0035
Symphyotrichum subulatum	2000	250	0	block_2	0.0073
Symphyotrichum subulatum	10000	250	0	block_2	0.0082
Symphyotrichum subulatum	0	500	0	block_2	0.0045
Symphyotrichum subulatum	2000	500	0	block_2	0.0137
Symphyotrichum subulatum	10000	500	0	block_2	0.0367
Symphyotrichum subulatum	0	0	500	block_2	0.0022
Symphyotrichum subulatum	2000	0	500	block_2	0.0012
Symphyotrichum subulatum	10000	0	500	block_2	0.0032
Symphyotrichum subulatum	0	250	500	block_2	0.007
Symphyotrichum subulatum	2000	250	500	block_2	0.0138
Symphyotrichum subulatum	10000	250	500	block_2	0.0046
Symphyotrichum subulatum	0	500	500	block_2	0.0137
Symphyotrichum subulatum	2000	500	500	block_2	0.0346
Symphyotrichum subulatum	10000	500	500	block_2	0.0284
Symphyotrichum subulatum	0	0	0	block_3	0.0009
Symphyotrichum subulatum	2000	0	0	block_3	0.0018
Symphyotrichum subulatum	10000	0	0	block_3	0.0025
Symphyotrichum subulatum	0	250	0	block_3	0.0033
Symphyotrichum subulatum	2000	250	0	block_3	0.0064
Symphyotrichum subulatum	10000	250	0	block_3	0.0119
Symphyotrichum subulatum	0	500	0	block_3	0.0045
Symphyotrichum subulatum	2000	500	0	block_3	0.0173
Symphyotrichum subulatum	10000	500	0	block_3	0.0343
Symphyotrichum subulatum	0	0	500	block_3	0.0017
Symphyotrichum subulatum	2000	0	500	block_3	0.002
Symphyotrichum subulatum	10000	0	500	block_3	0.002
Symphyotrichum subulatum	0	250	500	block_3	0.0048
Symphyotrichum subulatum	2000	250	500	block_3	0.0184
Symphyotrichum subulatum	10000	250	500	block_3	0.0105
Symphyotrichum subulatum	0	500	500	block_3	0.0071
Symphyotrichum subulatum	2000	500	500	block_3	0.049
Symphyotrichum subulatum	10000	500	500	block_3	0.0315
Symphyotrichum subulatum	0	0	0	block_4	0.002
Symphyotrichum subulatum	2000	0	0	block_4	0.0026
Symphyotrichum subulatum	10000	0	0	block_4	0.0015
Symphyotrichum subulatum	0	250	0	block_4	0.0039
Symphyotrichum subulatum	2000	250	0	block_4	0.0066
Symphyotrichum subulatum	10000	250	0	block_4	0.008
Symphyotrichum subulatum	0	500	0	block_4	0.0072
Symphyotrichum subulatum	2000	500	0	block_4	0.0153
Symphyotrichum subulatum	10000	500	0	block_4	0.0389
Symphyotrichum subulatum	0	0	500	block_4	0.0014
Symphyotrichum subulatum	2000	0	500	block_4	0.0017
Symphyotrichum subulatum	10000	0	500	block_4	0.0013
Symphyotrichum subulatum	0	250	500	block_4	0.0042
Symphyotrichum subulatum	2000	250	500	block_4	0.0091
Symphyotrichum subulatum	10000	250	500	block_4	0.0033
Symphyotrichum subulatum	0	500	500	block_4	0.0092
Symphyotrichum subulatum	2000	500	500	block_4	0.0334
Symphyotrichum subulatum	10000	500	500	block_4	0.0609
Symphyotrichum subulatum	0	0	0	block_5	0.0016
Symphyotrichum subulatum	2000	0	0	block_5	0.0018
Symphyotrichum subulatum	10000	0	0	block_5	0.0022
Symphyotrichum subulatum	0	250	0	block_5	0.0041
Symphyotrichum subulatum	2000	250	0	block_5	0.0064
Symphyotrichum subulatum	10000	250	0	block_5	0.0143
Symphyotrichum subulatum	0	500	0	block_5	0.012
Symphyotrichum subulatum	2000	500	0	block_5	0.0178
Symphyotrichum subulatum	10000	500	0	block_5	0.019
Symphyotrichum subulatum	0	0	500	block_5	0.0012
Symphyotrichum subulatum	2000	0	500	block_5	0.0022
Symphyotrichum subulatum	10000	0	500	block_5	0.0017
Symphyotrichum subulatum	0	250	500	block_5	0.0033
Symphyotrichum subulatum	2000	250	500	block_5	0.0121
Symphyotrichum subulatum	10000	250	500	block_5	0.0073
Symphyotrichum subulatum	0	500	500	block_5	0.0084
Symphyotrichum subulatum	2000	500	500	block_5	0.0255
Symphyotrichum subulatum	10000	500	500	block_5	0.0818
Symphyotrichum subulatum	0	0	0	block_6	0.0015
Symphyotrichum subulatum	2000	0	0	block_6	0.0024
Symphyotrichum subulatum	10000	0	0	block_6	0.0015
Symphyotrichum subulatum	0	250	0	block_6	0.0051
Symphyotrichum subulatum	2000	250	0	block_6	0.0065
Symphyotrichum subulatum	10000	250	0	block_6	0.0101
Symphyotrichum subulatum	0	500	0	block_6	0.0058
Symphyotrichum subulatum	2000	500	0	block_6	0.0211
Symphyotrichum subulatum	10000	500	0	block_6	0.0311
Symphyotrichum subulatum	0	0	500	block_6	0.002
Symphyotrichum subulatum	2000	0	500	block_6	0.0009
Symphyotrichum subulatum	10000	0	500	block_6	0.0017
Symphyotrichum subulatum	0	250	500	block_6	0.0055
Symphyotrichum subulatum	2000	250	500	block_6	0.0168
Symphyotrichum subulatum	10000	250	500	block_6	0.0061
Symphyotrichum subulatum	0	500	500	block_6	0.0103
Symphyotrichum subulatum	2000	500	500	block_6	0.0472
Symphyotrichum subulatum	10000	500	500	block_6	0.0362
Symphyotrichum subulatum	0	0	0	block_7	0.0013
Symphyotrichum subulatum	2000	0	0	block_7	0.001
Symphyotrichum subulatum	10000	0	0	block_7	0.0018
Symphyotrichum subulatum	0	250	0	block_7	0.0032
Symphyotrichum subulatum	2000	250	0	block_7	0.0064
Symphyotrichum subulatum	10000	250	0	block_7	0.0075
Symphyotrichum subulatum	0	500	0	block_7	0.0145
Symphyotrichum subulatum	2000	500	0	block_7	0.0225
Symphyotrichum subulatum	10000	500	0	block_7	0.0231
Symphyotrichum subulatum	0	0	500	block_7	0.001
Symphyotrichum subulatum	2000	0	500	block_7	0.0017
Symphyotrichum subulatum	10000	0	500	block_7	0.0022
Symphyotrichum subulatum	0	250	500	block_7	0.0052
Symphyotrichum subulatum	2000	250	500	block_7	0.0407
Symphyotrichum subulatum	10000	250	500	block_7	0.017
Symphyotrichum subulatum	0	500	500	block_7	0.014
Symphyotrichum subulatum	2000	500	500	block_7	0.0718
Symphyotrichum subulatum	10000	500	500	block_7	0.0606
Symphyotrichum subulatum	0	0	0	block_8	0.0015
Symphyotrichum subulatum	2000	0	0	block_8	0.0017
Symphyotrichum subulatum	10000	0	0	block_8	0.0022
Symphyotrichum subulatum	0	250	0	block_8	0.0052
Symphyotrichum subulatum	2000	250	0	block_8	0.0065
Symphyotrichum subulatum	10000	250	0	block_8	0.015
Symphyotrichum subulatum	0	500	0	block_8	0.011
Symphyotrichum subulatum	2000	500	0	block_8	0.0179
Symphyotrichum subulatum	10000	500	0	block_8	0.021
Symphyotrichum subulatum	0	0	500	block_8	0.002
Symphyotrichum subulatum	2000	0	500	block_8	0.0016
Symphyotrichum subulatum	10000	0	500	block_8	0.0011
Symphyotrichum subulatum	0	250	500	block_8	0.0088
Symphyotrichum subulatum	2000	250	500	block_8	0.0244
Symphyotrichum subulatum	10000	250	500	block_8	0.003
Symphyotrichum subulatum	0	500	500	block_8	0.0154
Symphyotrichum subulatum	2000	500	500	block_8	0.0495
Symphyotrichum subulatum	10000	500	500	block_8	0.0538
Symphyotrichum subulatum	0	0	0	block_9	0.0014
Symphyotrichum subulatum	2000	0	0	block_9	0.001
Symphyotrichum subulatum	10000	0	0	block_9	0.0024
Symphyotrichum subulatum	0	250	0	block_9	0.0046
Symphyotrichum subulatum	2000	250	0	block_9	0.0066
Symphyotrichum subulatum	10000	250	0	block_9	0.0053
Symphyotrichum subulatum	0	500	0	block_9	0.0089
Symphyotrichum subulatum	2000	500	0	block_9	0.0161
Symphyotrichum subulatum	10000	500	0	block_9	0.0259
Symphyotrichum subulatum	0	0	500	block_9	0.0017
Symphyotrichum subulatum	2000	0	500	block_9	0.0027
Symphyotrichum subulatum	10000	0	500	block_9	0.0017
Symphyotrichum subulatum	0	250	500	block_9	0.0047
Symphyotrichum subulatum	2000	250	500	block_9	0.0087
Symphyotrichum subulatum	10000	250	500	block_9	0.0084
Symphyotrichum subulatum	0	500	500	block_9	0.0082
Symphyotrichum subulatum	2000	500	500	block_9	0.0579
Symphyotrichum subulatum	10000	500	500	block_9	0.0144
