# Supplementary material for: Soil phosphorous is the primary factor determining species-specific plant growth depending on soil acidity in island ecosystems with severe erosion
Source: Sci Rep. 2023 Jul 27;13:12163. doi: 10.1038/s41598-023-38934-9 (PMC10374522; doi:10.1038/s41598-023-38934-9)
Supplement: Supplementary file 4 — Supplementary Information 4. [file 41598_2023_38934_MOESM4_ESM.xlsx]

## Sheet: Sheet1
Species	CaCO3 (mg kg soil-1)	P2O5 (mg kg soil-1)	KNO3 (mg kg soil-1)	block	shoot dry weight (g)	root dry weight (g)
Paspalum dilatatum	0	0	0	block_1	0.0117	0.0126
Paspalum dilatatum	2000	0	0	block_1	0.006	0.0066
Paspalum dilatatum	10000	0	0	block_1	0.0068	0.0102
Paspalum dilatatum	0	250	0	block_1	0.027	0.0401
Paspalum dilatatum	2000	250	0	block_1	dead	dead
Paspalum dilatatum	10000	250	0	block_1	0.0322	0.0124
Paspalum dilatatum	0	500	0	block_1	0.0249	0.0268
Paspalum dilatatum	2000	500	0	block_1	0.023	0.0303
Paspalum dilatatum	10000	500	0	block_1	0.0289	0.0108
Paspalum dilatatum	0	0	500	block_1	0.006	0.0065
Paspalum dilatatum	2000	0	500	block_1	0.0122	0.0088
Paspalum dilatatum	10000	0	500	block_1	0.0116	0.0108
Paspalum dilatatum	0	250	500	block_1	0.1415	0.0976
Paspalum dilatatum	2000	250	500	block_1	0.151	0.127
Paspalum dilatatum	10000	250	500	block_1	0.067	0.0389
Paspalum dilatatum	0	500	500	block_1	0.1193	0.0799
Paspalum dilatatum	2000	500	500	block_1	0.1148	0.0879
Paspalum dilatatum	10000	500	500	block_1	0.0566	0.0346
Paspalum dilatatum	0	0	0	block_2	0.0126	0.0174
Paspalum dilatatum	2000	0	0	block_2	0.0097	0.0093
Paspalum dilatatum	10000	0	0	block_2	0.0101	0.0138
Paspalum dilatatum	0	250	0	block_2	dead	dead
Paspalum dilatatum	2000	250	0	block_2	0.0274	0.0236
Paspalum dilatatum	10000	250	0	block_2	0.0354	0.0184
Paspalum dilatatum	0	500	0	block_2	0.0276	0.0367
Paspalum dilatatum	2000	500	0	block_2	0.0271	0.0156
Paspalum dilatatum	10000	500	0	block_2	0.0272	0.0084
Paspalum dilatatum	0	0	500	block_2	0.0111	0.0075
Paspalum dilatatum	2000	0	500	block_2	0.0118	0.0089
Paspalum dilatatum	10000	0	500	block_2	0.0056	0.0064
Paspalum dilatatum	0	250	500	block_2	0.1221	0.064
Paspalum dilatatum	2000	250	500	block_2	0.1449	0.1181
Paspalum dilatatum	10000	250	500	block_2	0.0721	0.0347
Paspalum dilatatum	0	500	500	block_2	0.1175	0.0754
Paspalum dilatatum	2000	500	500	block_2	0.1346	0.0991
Paspalum dilatatum	10000	500	500	block_2	0.0919	0.0467
Paspalum dilatatum	0	0	0	block_3	dead	dead
Paspalum dilatatum	2000	0	0	block_3	0.0123	0.0138
Paspalum dilatatum	10000	0	0	block_3	0.0065	0.0132
Paspalum dilatatum	0	250	0	block_3	0.0284	0.0318
Paspalum dilatatum	2000	250	0	block_3	0.0299	0.0325
Paspalum dilatatum	10000	250	0	block_3	0.0334	0.0216
Paspalum dilatatum	0	500	0	block_3	0.022	0.0237
Paspalum dilatatum	2000	500	0	block_3	0.0224	0.045
Paspalum dilatatum	10000	500	0	block_3	0.0295	0.015
Paspalum dilatatum	0	0	500	block_3	0.0091	0.0165
Paspalum dilatatum	2000	0	500	block_3	0.0095	0.0115
Paspalum dilatatum	10000	0	500	block_3	0.0103	0.0147
Paspalum dilatatum	0	250	500	block_3	0.1207	0.093
Paspalum dilatatum	2000	250	500	block_3	0.1248	0.1057
Paspalum dilatatum	10000	250	500	block_3	0.0318	0.0252
Paspalum dilatatum	0	500	500	block_3	0.0879	0.0713
Paspalum dilatatum	2000	500	500	block_3	0.1647	0.1236
Paspalum dilatatum	10000	500	500	block_3	0.1143	0.0448
Paspalum dilatatum	0	0	0	block_4	0.0072	0.0097
Paspalum dilatatum	2000	0	0	block_4	0.0084	0.009
Paspalum dilatatum	10000	0	0	block_4	0.0094	0.0091
Paspalum dilatatum	0	250	0	block_4	0.0303	0.0414
Paspalum dilatatum	2000	250	0	block_4	0.0256	0.0364
Paspalum dilatatum	10000	250	0	block_4	0.0306	0.0206
Paspalum dilatatum	0	500	0	block_4	0.0258	0.0448
Paspalum dilatatum	2000	500	0	block_4	0.0234	0.0281
Paspalum dilatatum	10000	500	0	block_4	0.0215	0.0078
Paspalum dilatatum	0	0	500	block_4	0.0101	0.0115
Paspalum dilatatum	2000	0	500	block_4	0.0145	0.0139
Paspalum dilatatum	10000	0	500	block_4	0.0035	0.0065
Paspalum dilatatum	0	250	500	block_4	0.1162	0.126
Paspalum dilatatum	2000	250	500	block_4	0.1674	0.1646
Paspalum dilatatum	10000	250	500	block_4	0.0337	0.0324
Paspalum dilatatum	0	500	500	block_4	0.1524	0.1539
Paspalum dilatatum	2000	500	500	block_4	0.1454	0.1361
Paspalum dilatatum	10000	500	500	block_4	0.0755	0.0504
Paspalum dilatatum	0	0	0	block_5	0.0062	0.0129
Paspalum dilatatum	2000	0	0	block_5	0.0075	0.0103
Paspalum dilatatum	10000	0	0	block_5	0.0062	0.0061
Paspalum dilatatum	0	250	0	block_5	0.0265	0.0319
Paspalum dilatatum	2000	250	0	block_5	0.0261	0.0279
Paspalum dilatatum	10000	250	0	block_5	0.0291	0.0231
Paspalum dilatatum	0	500	0	block_5	0.0241	0.0369
Paspalum dilatatum	2000	500	0	block_5	0.0263	0.025
Paspalum dilatatum	10000	500	0	block_5	0.0251	0.0229
Paspalum dilatatum	0	0	500	block_5	0.0099	0.0099
Paspalum dilatatum	2000	0	500	block_5	0.0068	0.0136
Paspalum dilatatum	10000	0	500	block_5	0.0081	0.0288
Paspalum dilatatum	0	250	500	block_5	0.1052	0.0839
Paspalum dilatatum	2000	250	500	block_5	0.1631	0.1382
Paspalum dilatatum	10000	250	500	block_5	0.0258	0.0457
Paspalum dilatatum	0	500	500	block_5	0.1226	0.1315
Paspalum dilatatum	2000	500	500	block_5	0.1515	0.1556
Paspalum dilatatum	10000	500	500	block_5	0.064	0.0652
Paspalum dilatatum	0	0	0	block_6	0.0071	0.015
Paspalum dilatatum	2000	0	0	block_6	0.0088	0.0163
Paspalum dilatatum	10000	0	0	block_6	0.0089	0.011
Paspalum dilatatum	0	250	0	block_6	dead	dead
Paspalum dilatatum	2000	250	0	block_6	0.0276	0.0331
Paspalum dilatatum	10000	250	0	block_6	0.0291	0.0158
Paspalum dilatatum	0	500	0	block_6	0.0261	0.031
Paspalum dilatatum	2000	500	0	block_6	0.0224	0.0324
Paspalum dilatatum	10000	500	0	block_6	0.0298	0.0214
Paspalum dilatatum	0	0	500	block_6	0.0111	0.0192
Paspalum dilatatum	2000	0	500	block_6	0.012	0.0135
Paspalum dilatatum	10000	0	500	block_6	0.0066	0.0133
Paspalum dilatatum	0	250	500	block_6	0.1283	0.1781
Paspalum dilatatum	2000	250	500	block_6	0.1437	0.1412
Paspalum dilatatum	10000	250	500	block_6	0.0113	0.0258
Paspalum dilatatum	0	500	500	block_6	0.1704	0.1319
Paspalum dilatatum	2000	500	500	block_6	0.1256	0.1273
Paspalum dilatatum	10000	500	500	block_6	0.0966	0.0555
Paspalum dilatatum	0	0	0	block_7	0.0087	0.0126
Paspalum dilatatum	2000	0	0	block_7	0.0086	0.0098
Paspalum dilatatum	10000	0	0	block_7	0.006	0.0085
Paspalum dilatatum	0	250	0	block_7	0.0275	0.0327
Paspalum dilatatum	2000	250	0	block_7	0.022	0.0434
Paspalum dilatatum	10000	250	0	block_7	0.0186	0.0305
Paspalum dilatatum	0	500	0	block_7	0.0252	0.0386
Paspalum dilatatum	2000	500	0	block_7	0.0232	0.026
Paspalum dilatatum	10000	500	0	block_7	0.0256	0.0145
Paspalum dilatatum	0	0	500	block_7	dead	dead
Paspalum dilatatum	2000	0	500	block_7	0.0101	0.0135
Paspalum dilatatum	10000	0	500	block_7	0.0095	0.0094
Paspalum dilatatum	0	250	500	block_7	0.1021	0.1611
Paspalum dilatatum	2000	250	500	block_7	0.0691	0.0647
Paspalum dilatatum	10000	250	500	block_7	0.0124	0.0413
Paspalum dilatatum	0	500	500	block_7	0.1133	0.087
Paspalum dilatatum	2000	500	500	block_7	0.1143	0.1065
Paspalum dilatatum	10000	500	500	block_7	0.018	0.0276
Paspalum dilatatum	0	0	0	block_8	0.0102	0.0089
Paspalum dilatatum	2000	0	0	block_8	0.0072	0.0093
Paspalum dilatatum	10000	0	0	block_8	0.0072	0.0085
Paspalum dilatatum	0	250	0	block_8	0.0267	0.0395
Paspalum dilatatum	2000	250	0	block_8	0.0165	0.0107
Paspalum dilatatum	10000	250	0	block_8	0.0131	0.0112
Paspalum dilatatum	0	500	0	block_8	0.0257	0.0285
Paspalum dilatatum	2000	500	0	block_8	0.0232	0.0245
Paspalum dilatatum	10000	500	0	block_8	0.0241	0.0118
Paspalum dilatatum	0	0	500	block_8	0.0092	0.0092
Paspalum dilatatum	2000	0	500	block_8	0.0071	0.0105
Paspalum dilatatum	10000	0	500	block_8	0.0079	0.0127
Paspalum dilatatum	0	250	500	block_8	0.074	0.0745
Paspalum dilatatum	2000	250	500	block_8	0.0952	0.101
Paspalum dilatatum	10000	250	500	block_8	0.0204	0.0283
Paspalum dilatatum	0	500	500	block_8	0.0712	0.0663
Paspalum dilatatum	2000	500	500	block_8	0.1242	0.1627
Paspalum dilatatum	10000	500	500	block_8	0.0658	0.0753
Paspalum dilatatum	0	0	0	block_9	0.0092	0.0108
Paspalum dilatatum	2000	0	0	block_9	0.0078	0.0064
Paspalum dilatatum	10000	0	0	block_9	0.0082	0.0074
Paspalum dilatatum	0	250	0	block_9	0.025	0.0317
Paspalum dilatatum	2000	250	0	block_9	0.0262	0.045
Paspalum dilatatum	10000	250	0	block_9	0.0181	0.0239
Paspalum dilatatum	0	500	0	block_9	0.0272	0.0338
Paspalum dilatatum	2000	500	0	block_9	0.0247	0.0252
Paspalum dilatatum	10000	500	0	block_9	0.023	0.0114
Paspalum dilatatum	0	0	500	block_9	0.0066	0.0109
Paspalum dilatatum	2000	0	500	block_9	0.0098	0.0107
Paspalum dilatatum	10000	0	500	block_9	0.006	0.0142
Paspalum dilatatum	0	250	500	block_9	0.1064	0.1229
Paspalum dilatatum	2000	250	500	block_9	0.0873	0.1329
Paspalum dilatatum	10000	250	500	block_9	0.0224	0.0408
Paspalum dilatatum	0	500	500	block_9	0.0772	0.0632
Paspalum dilatatum	2000	500	500	block_9	0.1341	0.1077
Paspalum dilatatum	10000	500	500	block_9	0.0504	0.0381
Paspalum scrobiculatum	0	0	0	block_1	0.0076	0.0112
Paspalum scrobiculatum	2000	0	0	block_1	0.0071	0.0083
Paspalum scrobiculatum	10000	0	0	block_1	0.006	0.0086
Paspalum scrobiculatum	0	250	0	block_1	0.0428	0.0392
Paspalum scrobiculatum	2000	250	0	block_1	0.038	0.0375
Paspalum scrobiculatum	10000	250	0	block_1	0.0317	0.0259
Paspalum scrobiculatum	0	500	0	block_1	0.039	0.0412
Paspalum scrobiculatum	2000	500	0	block_1	0.0313	0.0357
Paspalum scrobiculatum	10000	500	0	block_1	0.0358	0.0214
Paspalum scrobiculatum	0	0	500	block_1	0.0064	0.0068
Paspalum scrobiculatum	2000	0	500	block_1	0.0071	0.0094
Paspalum scrobiculatum	10000	0	500	block_1	0.0063	0.0062
Paspalum scrobiculatum	0	250	500	block_1	0.1678	0.1203
Paspalum scrobiculatum	2000	250	500	block_1	0.1684	0.1343
Paspalum scrobiculatum	10000	250	500	block_1	0.0677	0.0626
Paspalum scrobiculatum	0	500	500	block_1	0.2376	0.1728
Paspalum scrobiculatum	2000	500	500	block_1	0.1812	0.1419
Paspalum scrobiculatum	10000	500	500	block_1	0.0738	0.0584
Paspalum scrobiculatum	0	0	0	block_2	0.0072	0.0074
Paspalum scrobiculatum	2000	0	0	block_2	0.0069	0.0126
Paspalum scrobiculatum	10000	0	0	block_2	0.0089	0.0091
Paspalum scrobiculatum	0	250	0	block_2	0.0366	0.0492
Paspalum scrobiculatum	2000	250	0	block_2	0.0331	0.0463
Paspalum scrobiculatum	10000	250	0	block_2	0.0269	0.0151
Paspalum scrobiculatum	0	500	0	block_2	0.041	0.0493
Paspalum scrobiculatum	2000	500	0	block_2	0.0369	0.0434
Paspalum scrobiculatum	10000	500	0	block_2	0.0359	0.0331
Paspalum scrobiculatum	0	0	500	block_2	0.008	0.0071
Paspalum scrobiculatum	2000	0	500	block_2	0.0075	0.0081
Paspalum scrobiculatum	10000	0	500	block_2	0.0082	0.0071
Paspalum scrobiculatum	0	250	500	block_2	0.1979	0.1543
Paspalum scrobiculatum	2000	250	500	block_2	0.1359	0.146
Paspalum scrobiculatum	10000	250	500	block_2	0.0594	0.049
Paspalum scrobiculatum	0	500	500	block_2	0.1958	0.2121
Paspalum scrobiculatum	2000	500	500	block_2	0.2153	0.1863
Paspalum scrobiculatum	10000	500	500	block_2	0.0451	0.0524
Paspalum scrobiculatum	0	0	0	block_3	0.007	0.0097
Paspalum scrobiculatum	2000	0	0	block_3	0.0079	0.0085
Paspalum scrobiculatum	10000	0	0	block_3	0.0063	0.0062
Paspalum scrobiculatum	0	250	0	block_3	0.037	0.0589
Paspalum scrobiculatum	2000	250	0	block_3	0.0354	0.0392
Paspalum scrobiculatum	10000	250	0	block_3	0.0394	0.0308
Paspalum scrobiculatum	0	500	0	block_3	0.0354	0.0406
Paspalum scrobiculatum	2000	500	0	block_3	0.0307	0.0338
Paspalum scrobiculatum	10000	500	0	block_3	0.0343	0.0254
Paspalum scrobiculatum	0	0	500	block_3	0.0086	0.0091
Paspalum scrobiculatum	2000	0	500	block_3	0.0085	0.0088
Paspalum scrobiculatum	10000	0	500	block_3	0.0089	0.0097
Paspalum scrobiculatum	0	250	500	block_3	0.2339	0.1843
Paspalum scrobiculatum	2000	250	500	block_3	0.1824	0.1704
Paspalum scrobiculatum	10000	250	500	block_3	0.0547	0.079
Paspalum scrobiculatum	0	500	500	block_3	0.209	0.1659
Paspalum scrobiculatum	2000	500	500	block_3	0.1497	0.1796
Paspalum scrobiculatum	10000	500	500	block_3	0.0514	0.0375
Paspalum scrobiculatum	0	0	0	block_4	0.0066	0.0096
Paspalum scrobiculatum	2000	0	0	block_4	0.007	0.0077
Paspalum scrobiculatum	10000	0	0	block_4	0.0072	0.0105
Paspalum scrobiculatum	0	250	0	block_4	0.0422	0.0453
Paspalum scrobiculatum	2000	250	0	block_4	0.0361	0.0321
Paspalum scrobiculatum	10000	250	0	block_4	0.0309	0.0314
Paspalum scrobiculatum	0	500	0	block_4	0.0322	0.0372
Paspalum scrobiculatum	2000	500	0	block_4	0.0356	0.048
Paspalum scrobiculatum	10000	500	0	block_4	0.0371	0.0193
Paspalum scrobiculatum	0	0	500	block_4	0.0062	0.009
Paspalum scrobiculatum	2000	0	500	block_4	0.0084	0.0117
Paspalum scrobiculatum	10000	0	500	block_4	0.0058	0.0092
Paspalum scrobiculatum	0	250	500	block_4	0.1501	0.1096
Paspalum scrobiculatum	2000	250	500	block_4	0.2376	0.1576
Paspalum scrobiculatum	10000	250	500	block_4	0.0233	0.025
Paspalum scrobiculatum	0	500	500	block_4	0.2744	0.2218
Paspalum scrobiculatum	2000	500	500	block_4	0.11	0.0619
Paspalum scrobiculatum	10000	500	500	block_4	0.0734	0.0662
Paspalum scrobiculatum	0	0	0	block_5	0.0077	0.0115
Paspalum scrobiculatum	2000	0	0	block_5	0.0071	0.0064
Paspalum scrobiculatum	10000	0	0	block_5	0.0079	0.0086
Paspalum scrobiculatum	0	250	0	block_5	0.0416	0.0493
Paspalum scrobiculatum	2000	250	0	block_5	0.0396	0.0427
Paspalum scrobiculatum	10000	250	0	block_5	0.0224	0.0278
Paspalum scrobiculatum	0	500	0	block_5	0.0396	0.0547
Paspalum scrobiculatum	2000	500	0	block_5	0.0299	0.0387
Paspalum scrobiculatum	10000	500	0	block_5	0.0334	0.0312
Paspalum scrobiculatum	0	0	500	block_5	0.0071	0.0095
Paspalum scrobiculatum	2000	0	500	block_5	0.0077	0.0119
Paspalum scrobiculatum	10000	0	500	block_5	0.0065	0.0084
Paspalum scrobiculatum	0	250	500	block_5	0.1358	0.1059
Paspalum scrobiculatum	2000	250	500	block_5	0.1899	0.1598
Paspalum scrobiculatum	10000	250	500	block_5	0.0408	0.0579
Paspalum scrobiculatum	0	500	500	block_5	0.1828	0.1387
Paspalum scrobiculatum	2000	500	500	block_5	0.2674	0.1834
Paspalum scrobiculatum	10000	500	500	block_5	0.0643	0.0623
Paspalum scrobiculatum	0	0	0	block_6	0.0092	0.0112
Paspalum scrobiculatum	2000	0	0	block_6	0.0087	0.0102
Paspalum scrobiculatum	10000	0	0	block_6	0.0086	0.0119
Paspalum scrobiculatum	0	250	0	block_6	0.0414	0.0544
Paspalum scrobiculatum	2000	250	0	block_6	0.0369	0.0461
Paspalum scrobiculatum	10000	250	0	block_6	0.0223	0.0188
Paspalum scrobiculatum	0	500	0	block_6	0.0409	0.0546
Paspalum scrobiculatum	2000	500	0	block_6	0.0394	0.0462
Paspalum scrobiculatum	10000	500	0	block_6	0.0353	0.0316
Paspalum scrobiculatum	0	0	500	block_6	0.0065	0.0115
Paspalum scrobiculatum	2000	0	500	block_6	0.0073	0.0107
Paspalum scrobiculatum	10000	0	500	block_6	0.0053	0.0091
Paspalum scrobiculatum	0	250	500	block_6	0.1954	0.1756
Paspalum scrobiculatum	2000	250	500	block_6	0.248	0.1736
Paspalum scrobiculatum	10000	250	500	block_6	0.038	0.0411
Paspalum scrobiculatum	0	500	500	block_6	0.2738	0.1888
Paspalum scrobiculatum	2000	500	500	block_6	0.2384	0.1949
Paspalum scrobiculatum	10000	500	500	block_6	0.0843	0.0555
Paspalum scrobiculatum	0	0	0	block_7	0.007	0.0072
Paspalum scrobiculatum	2000	0	0	block_7	0.0074	0.0091
Paspalum scrobiculatum	10000	0	0	block_7	0.0067	0.0091
Paspalum scrobiculatum	0	250	0	block_7	0.0363	0.0427
Paspalum scrobiculatum	2000	250	0	block_7	0.0323	0.0329
Paspalum scrobiculatum	10000	250	0	block_7	0.0241	0.014
Paspalum scrobiculatum	0	500	0	block_7	0.0336	0.0529
Paspalum scrobiculatum	2000	500	0	block_7	0.0329	0.0456
Paspalum scrobiculatum	10000	500	0	block_7	0.0319	0.0193
Paspalum scrobiculatum	0	0	500	block_7	0.0046	0.0108
Paspalum scrobiculatum	2000	0	500	block_7	0.0073	0.0123
Paspalum scrobiculatum	10000	0	500	block_7	0.0056	0.0105
Paspalum scrobiculatum	0	250	500	block_7	0.1327	0.0933
Paspalum scrobiculatum	2000	250	500	block_7	0.1192	0.1086
Paspalum scrobiculatum	10000	250	500	block_7	0.0256	0.0336
Paspalum scrobiculatum	0	500	500	block_7	0.2311	0.1381
Paspalum scrobiculatum	2000	500	500	block_7	0.1298	0.0865
Paspalum scrobiculatum	10000	500	500	block_7	0.0566	0.0468
Paspalum scrobiculatum	0	0	0	block_8	0.0072	0.0087
Paspalum scrobiculatum	2000	0	0	block_8	0.0088	0.0106
Paspalum scrobiculatum	10000	0	0	block_8	0.007	0.0105
Paspalum scrobiculatum	0	250	0	block_8	0.041	0.0433
Paspalum scrobiculatum	2000	250	0	block_8	0.0348	0.0478
Paspalum scrobiculatum	10000	250	0	block_8	0.0188	0.0281
Paspalum scrobiculatum	0	500	0	block_8	0.034	0.0461
Paspalum scrobiculatum	2000	500	0	block_8	0.0325	0.0589
Paspalum scrobiculatum	10000	500	0	block_8	0.0372	0.026
Paspalum scrobiculatum	0	0	500	block_8	0.0072	0.0095
Paspalum scrobiculatum	2000	0	500	block_8	0.0089	0.0158
Paspalum scrobiculatum	10000	0	500	block_8	0.0074	0.0113
Paspalum scrobiculatum	0	250	500	block_8	0.1114	0.1087
Paspalum scrobiculatum	2000	250	500	block_8	0.1975	0.1852
Paspalum scrobiculatum	10000	250	500	block_8	0.0728	0.0648
Paspalum scrobiculatum	0	500	500	block_8	0.1902	0.1399
Paspalum scrobiculatum	2000	500	500	block_8	0.3025	0.1743
Paspalum scrobiculatum	10000	500	500	block_8	0.0822	0.0572
Paspalum scrobiculatum	0	0	0	block_9	0.0056	0.0065
Paspalum scrobiculatum	2000	0	0	block_9	0.0066	0.0127
Paspalum scrobiculatum	10000	0	0	block_9	0.0067	0.0085
Paspalum scrobiculatum	0	250	0	block_9	0.0481	0.0522
Paspalum scrobiculatum	2000	250	0	block_9	0.039	0.0514
Paspalum scrobiculatum	10000	250	0	block_9	0.0315	0.0306
Paspalum scrobiculatum	0	500	0	block_9	0.0368	0.0529
Paspalum scrobiculatum	2000	500	0	block_9	0.0293	0.0334
Paspalum scrobiculatum	10000	500	0	block_9	0.0357	0.0301
Paspalum scrobiculatum	0	0	500	block_9	0.0058	0.0129
Paspalum scrobiculatum	2000	0	500	block_9	0.0068	0.0122
Paspalum scrobiculatum	10000	0	500	block_9	0.0083	0.009
Paspalum scrobiculatum	0	250	500	block_9	0.1758	0.1291
Paspalum scrobiculatum	2000	250	500	block_9	0.1977	0.1962
Paspalum scrobiculatum	10000	250	500	block_9	0.0265	0.0355
Paspalum scrobiculatum	0	500	500	block_9	0.2417	0.1939
Paspalum scrobiculatum	2000	500	500	block_9	0.2618	0.1867
Paspalum scrobiculatum	10000	500	500	block_9	0.0879	0.0427
Sporobolus diander	0	0	0	block_1	0.0008	0.0006
Sporobolus diander	2000	0	0	block_1	0.0007	0.0003
Sporobolus diander	10000	0	0	block_1	0.0004	0.0006
Sporobolus diander	0	250	0	block_1	0.008	0.0069
Sporobolus diander	2000	250	0	block_1	0.0113	0.0133
Sporobolus diander	10000	250	0	block_1	0.0144	0.0043
Sporobolus diander	0	500	0	block_1	0.0085	0.0093
Sporobolus diander	2000	500	0	block_1	0.0109	0.0093
Sporobolus diander	10000	500	0	block_1	0.0078	0.0093
Sporobolus diander	0	0	500	block_1	0.0005	0.0003
Sporobolus diander	2000	0	500	block_1	0.0006	0.0008
Sporobolus diander	10000	0	500	block_1	0.0003	0.0004
Sporobolus diander	0	250	500	block_1	0.0032	0.0036
Sporobolus diander	2000	250	500	block_1	0.0124	0.0046
Sporobolus diander	10000	250	500	block_1	0.0119	0.0085
Sporobolus diander	0	500	500	block_1	0.0221	0.0185
Sporobolus diander	2000	500	500	block_1	0.0345	0.0252
Sporobolus diander	10000	500	500	block_1	0.0436	0.0246
Sporobolus diander	0	0	0	block_2	0.0006	0.0024
Sporobolus diander	2000	0	0	block_2	0.0003	0.0014
Sporobolus diander	10000	0	0	block_2	0.0005	0.0016
Sporobolus diander	0	250	0	block_2	0.0104	0.0107
Sporobolus diander	2000	250	0	block_2	0.0021	0.0046
Sporobolus diander	10000	250	0	block_2	0.0067	0.0016
Sporobolus diander	0	500	0	block_2	0.0055	0.0071
Sporobolus diander	2000	500	0	block_2	0.0094	0.0179
Sporobolus diander	10000	500	0	block_2	0.0125	0.0076
Sporobolus diander	0	0	500	block_2	0.0012	0.0005
Sporobolus diander	2000	0	500	block_2	0.0009	0.002
Sporobolus diander	10000	0	500	block_2	0.0003	0.0007
Sporobolus diander	0	250	500	block_2	0.0023	0.0019
Sporobolus diander	2000	250	500	block_2	0.0082	0.0054
Sporobolus diander	10000	250	500	block_2	0.0109	0.0027
Sporobolus diander	0	500	500	block_2	0.0161	0.0108
Sporobolus diander	2000	500	500	block_2	0.0433	0.0261
Sporobolus diander	10000	500	500	block_2	0.0559	0.02
Sporobolus diander	0	0	0	block_3	0.0005	0.0006
Sporobolus diander	2000	0	0	block_3	0.0007	0.001
Sporobolus diander	10000	0	0	block_3	0.0001	0.0002
Sporobolus diander	0	250	0	block_3	0.011	0.0099
Sporobolus diander	2000	250	0	block_3	0.01	0.0128
Sporobolus diander	10000	250	0	block_3	0.0098	0.002
Sporobolus diander	0	500	0	block_3	0.011	0.0107
Sporobolus diander	2000	500	0	block_3	0.0111	0.011
Sporobolus diander	10000	500	0	block_3	0.0094	0.0066
Sporobolus diander	0	0	500	block_3	0.0006	0.0008
Sporobolus diander	2000	0	500	block_3	0.0003	0.0025
Sporobolus diander	10000	0	500	block_3	0.0003	0.0008
Sporobolus diander	0	250	500	block_3	0.0214	0.012
Sporobolus diander	2000	250	500	block_3	0.0431	0.0371
Sporobolus diander	10000	250	500	block_3	0.0237	0.0171
Sporobolus diander	0	500	500	block_3	0.0126	0.0073
Sporobolus diander	2000	500	500	block_3	0.045	0.0324
Sporobolus diander	10000	500	500	block_3	0.0276	0.0139
Sporobolus diander	0	0	0	block_4	0.0007	0.0012
Sporobolus diander	2000	0	0	block_4	0.0008	0.0019
Sporobolus diander	10000	0	0	block_4	0.0004	0.0012
Sporobolus diander	0	250	0	block_4	0.0088	0.0088
Sporobolus diander	2000	250	0	block_4	0.0148	0.0177
Sporobolus diander	10000	250	0	block_4	0.0221	0.0074
Sporobolus diander	0	500	0	block_4	0.0155	0.0165
Sporobolus diander	2000	500	0	block_4	0.0082	0.0097
Sporobolus diander	10000	500	0	block_4	0.0084	0.0045
Sporobolus diander	0	0	500	block_4	0.0009	0.0007
Sporobolus diander	2000	0	500	block_4	0.0013	0.002
Sporobolus diander	10000	0	500	block_4	0.0006	0.0004
Sporobolus diander	0	250	500	block_4	0.0218	0.0117
Sporobolus diander	2000	250	500	block_4	0.0205	0.0103
Sporobolus diander	10000	250	500	block_4	0.0222	0.0107
Sporobolus diander	0	500	500	block_4	0.0211	0.0137
Sporobolus diander	2000	500	500	block_4	0.0204	0.0074
Sporobolus diander	10000	500	500	block_4	0.0716	0.0285
Sporobolus diander	0	0	0	block_5	0.0009	0.0012
Sporobolus diander	2000	0	0	block_5	0.0008	0.0023
Sporobolus diander	10000	0	0	block_5	0.0006	0.0009
Sporobolus diander	0	250	0	block_5	0.0067	0.0036
Sporobolus diander	2000	250	0	block_5	0.0135	0.0156
Sporobolus diander	10000	250	0	block_5	0.0196	0.0043
Sporobolus diander	0	500	0	block_5	0.0103	0.0101
Sporobolus diander	2000	500	0	block_5	0.0093	0.0126
Sporobolus diander	10000	500	0	block_5	0.0174	0.0119
Sporobolus diander	0	0	500	block_5	0.0005	0.0015
Sporobolus diander	2000	0	500	block_5	0.0003	0.0005
Sporobolus diander	10000	0	500	block_5	0.0008	0.001
Sporobolus diander	0	250	500	block_5	0.0148	0.0074
Sporobolus diander	2000	250	500	block_5	0.0105	0.0049
Sporobolus diander	10000	250	500	block_5	0.0111	0.0067
Sporobolus diander	0	500	500	block_5	0.0228	0.0113
Sporobolus diander	2000	500	500	block_5	0.0369	0.0222
Sporobolus diander	10000	500	500	block_5	0.0711	0.0287
Sporobolus diander	0	0	0	block_6	0.0003	0.0011
Sporobolus diander	2000	0	0	block_6	0.0007	0.0005
Sporobolus diander	10000	0	0	block_6	0.0013	0.0013
Sporobolus diander	0	250	0	block_6	0.0155	0.0128
Sporobolus diander	2000	250	0	block_6	0.0103	0.0114
Sporobolus diander	10000	250	0	block_6	0.0216	0.0074
Sporobolus diander	0	500	0	block_6	0.0112	0.0116
Sporobolus diander	2000	500	0	block_6	0.0127	0.0172
Sporobolus diander	10000	500	0	block_6	0.017	0.0173
Sporobolus diander	0	0	500	block_6	0.0008	0.0008
Sporobolus diander	2000	0	500	block_6	0.0008	0.0015
Sporobolus diander	10000	0	500	block_6	0.0009	0.0015
Sporobolus diander	0	250	500	block_6	0.0195	0.0069
Sporobolus diander	2000	250	500	block_6	0.0286	0.0154
Sporobolus diander	10000	250	500	block_6	0.0293	0.017
Sporobolus diander	0	500	500	block_6	0.0259	0.013
Sporobolus diander	2000	500	500	block_6	0.0384	0.0242
Sporobolus diander	10000	500	500	block_6	0.078	0.0343
Sporobolus diander	0	0	0	block_7	0.001	0.0017
Sporobolus diander	2000	0	0	block_7	0.0009	0.0008
Sporobolus diander	10000	0	0	block_7	0.0009	0.001
Sporobolus diander	0	250	0	block_7	0.0143	0.0151
Sporobolus diander	2000	250	0	block_7	0.0109	0.0185
Sporobolus diander	10000	250	0	block_7	0.0136	0.0088
Sporobolus diander	0	500	0	block_7	0.0105	0.0106
Sporobolus diander	2000	500	0	block_7	0.0107	0.014
Sporobolus diander	10000	500	0	block_7	0.0163	0.0117
Sporobolus diander	0	0	500	block_7	0.0009	0.0017
Sporobolus diander	2000	0	500	block_7	0.0011	0.0012
Sporobolus diander	10000	0	500	block_7	0.001	0.0025
Sporobolus diander	0	250	500	block_7	0.029	0.0185
Sporobolus diander	2000	250	500	block_7	0.029	0.0193
Sporobolus diander	10000	250	500	block_7	0.0093	0.0076
Sporobolus diander	0	500	500	block_7	0.0251	0.0167
Sporobolus diander	2000	500	500	block_7	0.0318	0.0133
Sporobolus diander	10000	500	500	block_7	0.0653	0.0199
Sporobolus diander	0	0	0	block_8	0.0009	0.0008
Sporobolus diander	2000	0	0	block_8	0.0008	0.0013
Sporobolus diander	10000	0	0	block_8	dead	dead
Sporobolus diander	0	250	0	block_8	0.0151	0.0161
Sporobolus diander	2000	250	0	block_8	0.0112	0.0137
Sporobolus diander	10000	250	0	block_8	0.0211	0.0125
Sporobolus diander	0	500	0	block_8	0.0133	0.013
Sporobolus diander	2000	500	0	block_8	0.01	0.0102
Sporobolus diander	10000	500	0	block_8	0.0195	0.0101
Sporobolus diander	0	0	500	block_8	0.0008	0.0004
Sporobolus diander	2000	0	500	block_8	0.001	0.0009
Sporobolus diander	10000	0	500	block_8	0.0008	0.0016
Sporobolus diander	0	250	500	block_8	0.0149	0.0078
Sporobolus diander	2000	250	500	block_8	0.0178	0.0077
Sporobolus diander	10000	250	500	block_8	0.0254	0.0223
Sporobolus diander	0	500	500	block_8	0.0164	0.0078
Sporobolus diander	2000	500	500	block_8	0.0392	0.0219
Sporobolus diander	10000	500	500	block_8	0.0401	0.02
Sporobolus diander	0	0	0	block_9	0.0013	0.0022
Sporobolus diander	2000	0	0	block_9	0.0008	0.0008
Sporobolus diander	10000	0	0	block_9	0.0006	0.0015
Sporobolus diander	0	250	0	block_9	0.0138	0.016
Sporobolus diander	2000	250	0	block_9	0.0121	0.0136
Sporobolus diander	10000	250	0	block_9	0.0215	0.0068
Sporobolus diander	0	500	0	block_9	0.014	0.0151
Sporobolus diander	2000	500	0	block_9	0.0111	0.0136
Sporobolus diander	10000	500	0	block_9	0.0119	0.0098
Sporobolus diander	0	0	500	block_9	0.0002	0.0004
Sporobolus diander	2000	0	500	block_9	0.0009	0.001
Sporobolus diander	10000	0	500	block_9	0.0005	0.0007
Sporobolus diander	0	250	500	block_9	0.0223	0.0121
Sporobolus diander	2000	250	500	block_9	0.0257	0.0134
Sporobolus diander	10000	250	500	block_9	0.0079	0.0057
Sporobolus diander	0	500	500	block_9	0.0259	0.0112
Sporobolus diander	2000	500	500	block_9	0.0552	0.0372
Sporobolus diander	10000	500	500	block_9	0.064	0.0224
Bidens pilosa	0	0	0	block_1	0.0018	0.0012
Bidens pilosa	2000	0	0	block_1	0.0038	0.0028
Bidens pilosa	10000	0	0	block_1	0.0044	0.0062
Bidens pilosa	0	250	0	block_1	0.0062	0.006
Bidens pilosa	2000	250	0	block_1	0.0281	0.0181
Bidens pilosa	10000	250	0	block_1	0.0178	0.0139
Bidens pilosa	0	500	0	block_1	0.0171	0.0117
Bidens pilosa	2000	500	0	block_1	0.0274	0.0249
Bidens pilosa	10000	500	0	block_1	0.0346	0.025
Bidens pilosa	0	0	500	block_1	0.0049	0.0025
Bidens pilosa	2000	0	500	block_1	0.0062	0.0026
Bidens pilosa	10000	0	500	block_1	0.0042	0.0021
Bidens pilosa	0	250	500	block_1	0.0128	0.0085
Bidens pilosa	2000	250	500	block_1	0.0213	0.0132
Bidens pilosa	10000	250	500	block_1	0.0478	0.0439
Bidens pilosa	0	500	500	block_1	0.0703	0.039
Bidens pilosa	2000	500	500	block_1	0.1662	0.0946
Bidens pilosa	10000	500	500	block_1	0.1561	0.1029
Bidens pilosa	0	0	0	block_2	0.0045	0.0029
Bidens pilosa	2000	0	0	block_2	0.0021	0.0038
Bidens pilosa	10000	0	0	block_2	0.0038	0.0029
Bidens pilosa	0	250	0	block_2	0.009	0.0073
Bidens pilosa	2000	250	0	block_2	0.0204	0.0137
Bidens pilosa	10000	250	0	block_2	0.0332	0.0395
Bidens pilosa	0	500	0	block_2	0.0233	0.0213
Bidens pilosa	2000	500	0	block_2	0.0243	0.0358
Bidens pilosa	10000	500	0	block_2	0.0324	0.0303
Bidens pilosa	0	0	500	block_2	0.0035	0.0022
Bidens pilosa	2000	0	500	block_2	0.0038	0.0025
Bidens pilosa	10000	0	500	block_2	0.0044	0.0038
Bidens pilosa	0	250	500	block_2	0.014	0.0136
Bidens pilosa	2000	250	500	block_2	0.0398	0.0308
Bidens pilosa	10000	250	500	block_2	0.0201	0.0201
Bidens pilosa	0	500	500	block_2	0.0742	0.0852
Bidens pilosa	2000	500	500	block_2	0.112	0.1098
Bidens pilosa	10000	500	500	block_2	0.1991	0.1358
Bidens pilosa	0	0	0	block_3	0.002	0.0005
Bidens pilosa	2000	0	0	block_3	0.004	0.0027
Bidens pilosa	10000	0	0	block_3	0.0034	0.0025
Bidens pilosa	0	250	0	block_3	0.0083	0.0071
Bidens pilosa	2000	250	0	block_3	0.0225	0.0184
Bidens pilosa	10000	250	0	block_3	0.0128	0.0143
Bidens pilosa	0	500	0	block_3	0.015	0.0114
Bidens pilosa	2000	500	0	block_3	0.0261	0.0196
Bidens pilosa	10000	500	0	block_3	0.0387	0.0308
Bidens pilosa	0	0	500	block_3	0.0033	0.0019
Bidens pilosa	2000	0	500	block_3	0.0033	0.0039
Bidens pilosa	10000	0	500	block_3	0.0035	0.0034
Bidens pilosa	0	250	500	block_3	dead	dead
Bidens pilosa	2000	250	500	block_3	0.0237	0.0179
Bidens pilosa	10000	250	500	block_3	0.0401	0.0351
Bidens pilosa	0	500	500	block_3	0.0634	0.0362
Bidens pilosa	2000	500	500	block_3	0.161	0.1317
Bidens pilosa	10000	500	500	block_3	0.1667	0.1532
Bidens pilosa	0	0	0	block_4	0.003	0.0042
Bidens pilosa	2000	0	0	block_4	0.0029	0.0025
Bidens pilosa	10000	0	0	block_4	0.0028	0.0026
Bidens pilosa	0	250	0	block_4	0.0041	0.0041
Bidens pilosa	2000	250	0	block_4	0.0189	0.0118
Bidens pilosa	10000	250	0	block_4	0.0277	0.0239
Bidens pilosa	0	500	0	block_4	0.0188	0.0155
Bidens pilosa	2000	500	0	block_4	0.0238	0.0208
Bidens pilosa	10000	500	0	block_4	0.0318	0.0354
Bidens pilosa	0	0	500	block_4	0.0017	0.0016
Bidens pilosa	2000	0	500	block_4	0.0045	0.0022
Bidens pilosa	10000	0	500	block_4	0.005	0.0039
Bidens pilosa	0	250	500	block_4	0.0095	0.007
Bidens pilosa	2000	250	500	block_4	0.016	0.0101
Bidens pilosa	10000	250	500	block_4	0.0198	0.02
Bidens pilosa	0	500	500	block_4	0.0682	0.0606
Bidens pilosa	2000	500	500	block_4	0.1769	0.1089
Bidens pilosa	10000	500	500	block_4	0.1654	0.1183
Bidens pilosa	0	0	0	block_5	0.0021	0.0013
Bidens pilosa	2000	0	0	block_5	0.0033	0.0053
Bidens pilosa	10000	0	0	block_5	0.0031	0.0043
Bidens pilosa	0	250	0	block_5	0.0133	0.0152
Bidens pilosa	2000	250	0	block_5	0.0207	0.0202
Bidens pilosa	10000	250	0	block_5	0.0263	0.0244
Bidens pilosa	0	500	0	block_5	0.0163	0.0171
Bidens pilosa	2000	500	0	block_5	dead	dead
Bidens pilosa	10000	500	0	block_5	0.0445	0.0508
Bidens pilosa	0	0	500	block_5	0.0032	0.0016
Bidens pilosa	2000	0	500	block_5	0.0042	0.0025
Bidens pilosa	10000	0	500	block_5	0.0047	0.0056
Bidens pilosa	0	250	500	block_5	0.0227	0.0175
Bidens pilosa	2000	250	500	block_5	0.0124	0.0073
Bidens pilosa	10000	250	500	block_5	0.0165	0.0204
Bidens pilosa	0	500	500	block_5	0.0774	0.0418
Bidens pilosa	2000	500	500	block_5	0.0868	0.0499
Bidens pilosa	10000	500	500	block_5	0.2171	0.16
Bidens pilosa	0	0	0	block_6	0.0037	0.0015
Bidens pilosa	2000	0	0	block_6	0.0027	0.0023
Bidens pilosa	10000	0	0	block_6	0.0059	0.0048
Bidens pilosa	0	250	0	block_6	0.0063	0.0063
Bidens pilosa	2000	250	0	block_6	0.0155	0.0187
Bidens pilosa	10000	250	0	block_6	0.0164	0.0146
Bidens pilosa	0	500	0	block_6	0.0142	0.0123
Bidens pilosa	2000	500	0	block_6	0.0259	0.025
Bidens pilosa	10000	500	0	block_6	0.0381	0.0238
Bidens pilosa	0	0	500	block_6	0.0033	0.0028
Bidens pilosa	2000	0	500	block_6	0.0055	0.0024
Bidens pilosa	10000	0	500	block_6	0.005	0.0026
Bidens pilosa	0	250	500	block_6	0.0122	0.0076
Bidens pilosa	2000	250	500	block_6	0.0151	0.0128
Bidens pilosa	10000	250	500	block_6	dead	dead
Bidens pilosa	0	500	500	block_6	0.0853	0.0462
Bidens pilosa	2000	500	500	block_6	0.1992	0.107
Bidens pilosa	10000	500	500	block_6	0.1984	0.1535
Bidens pilosa	0	0	0	block_7	0.0036	0.0016
Bidens pilosa	2000	0	0	block_7	0.0024	0.0015
Bidens pilosa	10000	0	0	block_7	0.0028	0.0032
Bidens pilosa	0	250	0	block_7	0.0163	0.0109
Bidens pilosa	2000	250	0	block_7	0.0188	0.0178
Bidens pilosa	10000	250	0	block_7	0.0275	0.0228
Bidens pilosa	0	500	0	block_7	0.015	0.0092
Bidens pilosa	2000	500	0	block_7	0.0265	0.0218
Bidens pilosa	10000	500	0	block_7	0.0479	0.0387
Bidens pilosa	0	0	500	block_7	0.0028	0.001
Bidens pilosa	2000	0	500	block_7	0.002	0.0008
Bidens pilosa	10000	0	500	block_7	0.0037	0.0081
Bidens pilosa	0	250	500	block_7	0.0053	0.0064
Bidens pilosa	2000	250	500	block_7	0.0042	0.0048
Bidens pilosa	10000	250	500	block_7	0.0161	0.0219
Bidens pilosa	0	500	500	block_7	dead	dead
Bidens pilosa	2000	500	500	block_7	dead	dead
Bidens pilosa	10000	500	500	block_7	0.1321	0.0976
Bidens pilosa	0	0	0	block_8	0.0019	0.0016
Bidens pilosa	2000	0	0	block_8	0.0053	0.0054
Bidens pilosa	10000	0	0	block_8	0.0051	0.0078
Bidens pilosa	0	250	0	block_8	0.006	0.0029
Bidens pilosa	2000	250	0	block_8	0.0138	0.0157
Bidens pilosa	10000	250	0	block_8	0.0189	0.0163
Bidens pilosa	0	500	0	block_8	0.0155	0.0141
Bidens pilosa	2000	500	0	block_8	0.0216	0.0275
Bidens pilosa	10000	500	0	block_8	0.0392	0.0303
Bidens pilosa	0	0	500	block_8	0.0047	0.0042
Bidens pilosa	2000	0	500	block_8	0.0033	0.0034
Bidens pilosa	10000	0	500	block_8	0.005	0.0062
Bidens pilosa	0	250	500	block_8	0.0087	0.0085
Bidens pilosa	2000	250	500	block_8	0.0106	0.0152
Bidens pilosa	10000	250	500	block_8	0.0298	0.0234
Bidens pilosa	0	500	500	block_8	0.0689	0.0452
Bidens pilosa	2000	500	500	block_8	0.12	0.0627
Bidens pilosa	10000	500	500	block_8	0.1188	0.0812
Bidens pilosa	0	0	0	block_9	0.0028	0.0017
Bidens pilosa	2000	0	0	block_9	0.0039	0.0061
Bidens pilosa	10000	0	0	block_9	0.0053	0.0043
Bidens pilosa	0	250	0	block_9	0.0204	0.0163
Bidens pilosa	2000	250	0	block_9	0.0157	0.016
Bidens pilosa	10000	250	0	block_9	0.021	0.0195
Bidens pilosa	0	500	0	block_9	0.0173	0.0096
Bidens pilosa	2000	500	0	block_9	0.0341	0.019
Bidens pilosa	10000	500	0	block_9	0.0383	0.0246
Bidens pilosa	0	0	500	block_9	0.0042	0.0019
Bidens pilosa	2000	0	500	block_9	0.0054	0.0062
Bidens pilosa	10000	0	500	block_9	dead	dead
Bidens pilosa	0	250	500	block_9	0.015	0.0122
Bidens pilosa	2000	250	500	block_9	0.0132	0.0078
Bidens pilosa	10000	250	500	block_9	0.0122	0.0101
Bidens pilosa	0	500	500	block_9	0.029	0.0167
Bidens pilosa	2000	500	500	block_9	0.1377	0.0916
Bidens pilosa	10000	500	500	block_9	0.1548	0.1011
Emilia sonchifolia	0	0	0	block_1	0.0026	0.004
Emilia sonchifolia	2000	0	0	block_1	0.0014	0.0018
Emilia sonchifolia	10000	0	0	block_1	0.002	0.0011
Emilia sonchifolia	0	250	0	block_1	0.0221	0.0233
Emilia sonchifolia	2000	250	0	block_1	0.0194	0.0188
Emilia sonchifolia	10000	250	0	block_1	0.0118	0.0075
Emilia sonchifolia	0	500	0	block_1	0.0293	0.0324
Emilia sonchifolia	2000	500	0	block_1	0.0393	0.0294
Emilia sonchifolia	10000	500	0	block_1	0.0307	0.0067
Emilia sonchifolia	0	0	500	block_1	0.0027	0.0032
Emilia sonchifolia	2000	0	500	block_1	0.0023	0.0027
Emilia sonchifolia	10000	0	500	block_1	dead	dead
Emilia sonchifolia	0	250	500	block_1	0.0837	0.0514
Emilia sonchifolia	2000	250	500	block_1	0.1388	0.0767
Emilia sonchifolia	10000	250	500	block_1	0.0078	0.009
Emilia sonchifolia	0	500	500	block_1	0.202	0.1151
Emilia sonchifolia	2000	500	500	block_1	0.1147	0.0515
Emilia sonchifolia	10000	500	500	block_1	0.1187	0.063
Emilia sonchifolia	0	0	0	block_2	0.0018	0.0024
Emilia sonchifolia	2000	0	0	block_2	0.0021	0.0024
Emilia sonchifolia	10000	0	0	block_2	0.0014	0.0021
Emilia sonchifolia	0	250	0	block_2	0.0183	0.0146
Emilia sonchifolia	2000	250	0	block_2	0.0171	0.0198
Emilia sonchifolia	10000	250	0	block_2	0.0028	0.0009
Emilia sonchifolia	0	500	0	block_2	0.0364	0.0378
Emilia sonchifolia	2000	500	0	block_2	0.0428	0.039
Emilia sonchifolia	10000	500	0	block_2	0.004	0.0008
Emilia sonchifolia	0	0	500	block_2	0.0022	0.0035
Emilia sonchifolia	2000	0	500	block_2	0.0014	0.0024
Emilia sonchifolia	10000	0	500	block_2	0.0027	0.0023
Emilia sonchifolia	0	250	500	block_2	0.0873	0.0549
Emilia sonchifolia	2000	250	500	block_2	0.0938	0.0492
Emilia sonchifolia	10000	250	500	block_2	0.0198	0.0129
Emilia sonchifolia	0	500	500	block_2	0.1503	0.0865
Emilia sonchifolia	2000	500	500	block_2	0.1943	0.1335
Emilia sonchifolia	10000	500	500	block_2	0.0989	0.0532
Emilia sonchifolia	0	0	0	block_3	0.0016	0.0025
Emilia sonchifolia	2000	0	0	block_3	0.0021	0.002
Emilia sonchifolia	10000	0	0	block_3	dead	dead
Emilia sonchifolia	0	250	0	block_3	0.0167	0.017
Emilia sonchifolia	2000	250	0	block_3	0.0204	0.0276
Emilia sonchifolia	10000	250	0	block_3	0.0056	0.0035
Emilia sonchifolia	0	500	0	block_3	0.0352	0.0343
Emilia sonchifolia	2000	500	0	block_3	0.0393	0.0355
Emilia sonchifolia	10000	500	0	block_3	0.0018	0.0009
Emilia sonchifolia	0	0	500	block_3	0.0032	0.0034
Emilia sonchifolia	2000	0	500	block_3	0.0021	0.0017
Emilia sonchifolia	10000	0	500	block_3	0.0024	0.0028
Emilia sonchifolia	0	250	500	block_3	0.085	0.0568
Emilia sonchifolia	2000	250	500	block_3	0.0935	0.0614
Emilia sonchifolia	10000	250	500	block_3	0.0105	0.0132
Emilia sonchifolia	0	500	500	block_3	0.1948	0.1017
Emilia sonchifolia	2000	500	500	block_3	0.1486	0.0755
Emilia sonchifolia	10000	500	500	block_3	0.0725	0.0468
Emilia sonchifolia	0	0	0	block_4	0.0017	0.0016
Emilia sonchifolia	2000	0	0	block_4	0.0021	0.0033
Emilia sonchifolia	10000	0	0	block_4	dead	dead
Emilia sonchifolia	0	250	0	block_4	0.0207	0.0233
Emilia sonchifolia	2000	250	0	block_4	0.0233	0.0273
Emilia sonchifolia	10000	250	0	block_4	0.0025	0.0008
Emilia sonchifolia	0	500	0	block_4	0.0376	0.0328
Emilia sonchifolia	2000	500	0	block_4	0.0403	0.0348
Emilia sonchifolia	10000	500	0	block_4	0.0329	0.0091
Emilia sonchifolia	0	0	500	block_4	0.0023	0.0038
Emilia sonchifolia	2000	0	500	block_4	0.0015	0.0017
Emilia sonchifolia	10000	0	500	block_4	dead	dead
Emilia sonchifolia	0	250	500	block_4	0.0685	0.0556
Emilia sonchifolia	2000	250	500	block_4	0.0611	0.0497
Emilia sonchifolia	10000	250	500	block_4	0.0061	0.006
Emilia sonchifolia	0	500	500	block_4	0.1228	0.0831
Emilia sonchifolia	2000	500	500	block_4	0.1367	0.0944
Emilia sonchifolia	10000	500	500	block_4	0.116	0.0852
Emilia sonchifolia	0	0	0	block_5	0.0017	0.0029
Emilia sonchifolia	2000	0	0	block_5	0.0017	0.0022
Emilia sonchifolia	10000	0	0	block_5	0.0014	0.0014
Emilia sonchifolia	0	250	0	block_5	0.0159	0.0175
Emilia sonchifolia	2000	250	0	block_5	0.0177	0.0177
Emilia sonchifolia	10000	250	0	block_5	0.0021	0.001
Emilia sonchifolia	0	500	0	block_5	0.0306	0.0279
Emilia sonchifolia	2000	500	0	block_5	0.0362	0.0272
Emilia sonchifolia	10000	500	0	block_5	0.0285	0.0082
Emilia sonchifolia	0	0	500	block_5	0.0011	0.0016
Emilia sonchifolia	2000	0	500	block_5	dead	dead
Emilia sonchifolia	10000	0	500	block_5	dead	dead
Emilia sonchifolia	0	250	500	block_5	0.0415	0.0391
Emilia sonchifolia	2000	250	500	block_5	0.1121	0.0782
Emilia sonchifolia	10000	250	500	block_5	0.006	0.0062
Emilia sonchifolia	0	500	500	block_5	0.1585	0.1219
Emilia sonchifolia	2000	500	500	block_5	0.1681	0.1153
Emilia sonchifolia	10000	500	500	block_5	0.1366	0.0766
Emilia sonchifolia	0	0	0	block_6	0.0016	0.0028
Emilia sonchifolia	2000	0	0	block_6	0.0027	0.0022
Emilia sonchifolia	10000	0	0	block_6	dead	dead
Emilia sonchifolia	0	250	0	block_6	0.0167	0.0189
Emilia sonchifolia	2000	250	0	block_6	0.0163	0.0118
Emilia sonchifolia	10000	250	0	block_6	0.0038	0.0005
Emilia sonchifolia	0	500	0	block_6	0.0295	0.0281
Emilia sonchifolia	2000	500	0	block_6	0.0377	0.0361
Emilia sonchifolia	10000	500	0	block_6	0.0083	0.0013
Emilia sonchifolia	0	0	500	block_6	0.002	0.0021
Emilia sonchifolia	2000	0	500	block_6	0.0023	0.0046
Emilia sonchifolia	10000	0	500	block_6	0.0021	0.0022
Emilia sonchifolia	0	250	500	block_6	0.0468	0.0368
Emilia sonchifolia	2000	250	500	block_6	0.0876	0.074
Emilia sonchifolia	10000	250	500	block_6	0.0083	0.0061
Emilia sonchifolia	0	500	500	block_6	0.0705	0.0301
Emilia sonchifolia	2000	500	500	block_6	0.1473	0.0979
Emilia sonchifolia	10000	500	500	block_6	0.1255	0.0697
Emilia sonchifolia	0	0	0	block_7	0.0021	0.0017
Emilia sonchifolia	2000	0	0	block_7	0.0024	0.0022
Emilia sonchifolia	10000	0	0	block_7	0.0025	0.0026
Emilia sonchifolia	0	250	0	block_7	0.0206	0.0201
Emilia sonchifolia	2000	250	0	block_7	0.0205	0.0252
Emilia sonchifolia	10000	250	0	block_7	0.004	0.0018
Emilia sonchifolia	0	500	0	block_7	0.0339	0.0312
Emilia sonchifolia	2000	500	0	block_7	0.0415	0.0348
Emilia sonchifolia	10000	500	0	block_7	0.027	0.0096
Emilia sonchifolia	0	0	500	block_7	0.0022	0.0031
Emilia sonchifolia	2000	0	500	block_7	0.0015	0.0028
Emilia sonchifolia	10000	0	500	block_7	0.0021	0.0009
Emilia sonchifolia	0	250	500	block_7	0.0647	0.0559
Emilia sonchifolia	2000	250	500	block_7	0.0863	0.0547
Emilia sonchifolia	10000	250	500	block_7	0.0065	0.0044
Emilia sonchifolia	0	500	500	block_7	0.174	0.0845
Emilia sonchifolia	2000	500	500	block_7	0.1772	0.089
Emilia sonchifolia	10000	500	500	block_7	0.0638	0.0482
Emilia sonchifolia	0	0	0	block_8	0.002	0.002
Emilia sonchifolia	2000	0	0	block_8	0.0023	0.0029
Emilia sonchifolia	10000	0	0	block_8	dead	dead
Emilia sonchifolia	0	250	0	block_8	0.0189	0.0167
Emilia sonchifolia	2000	250	0	block_8	0.0191	0.0199
Emilia sonchifolia	10000	250	0	block_8	0.0093	0.0067
Emilia sonchifolia	0	500	0	block_8	0.032	0.0292
Emilia sonchifolia	2000	500	0	block_8	0.0368	0.0311
Emilia sonchifolia	10000	500	0	block_8	0.0222	0.0079
Emilia sonchifolia	0	0	500	block_8	0.0029	0.0026
Emilia sonchifolia	2000	0	500	block_8	0.0023	0.0037
Emilia sonchifolia	10000	0	500	block_8	0.0021	0.0014
Emilia sonchifolia	0	250	500	block_8	0.0373	0.0338
Emilia sonchifolia	2000	250	500	block_8	0.0957	0.0586
Emilia sonchifolia	10000	250	500	block_8	0.0104	0.0079
Emilia sonchifolia	0	500	500	block_8	0.1736	0.11
Emilia sonchifolia	2000	500	500	block_8	0.1609	0.0959
Emilia sonchifolia	10000	500	500	block_8	0.0917	0.0334
Emilia sonchifolia	0	0	0	block_9	dead	dead
Emilia sonchifolia	2000	0	0	block_9	0.0027	0.002
Emilia sonchifolia	10000	0	0	block_9	0.002	0.0015
Emilia sonchifolia	0	250	0	block_9	0.0153	0.0135
Emilia sonchifolia	2000	250	0	block_9	0.0146	0.0211
Emilia sonchifolia	10000	250	0	block_9	0.0092	0.0043
Emilia sonchifolia	0	500	0	block_9	0.0348	0.0244
Emilia sonchifolia	2000	500	0	block_9	0.0387	0.0363
Emilia sonchifolia	10000	500	0	block_9	0.0105	0.00144
Emilia sonchifolia	0	0	500	block_9	0.0022	0.0023
Emilia sonchifolia	2000	0	500	block_9	0.0023	0.0028
Emilia sonchifolia	10000	0	500	block_9	0.0022	0.0018
Emilia sonchifolia	0	250	500	block_9	0.0409	0.0303
Emilia sonchifolia	2000	250	500	block_9	0.0594	0.0575
Emilia sonchifolia	10000	250	500	block_9	0.0072	0.0056
Emilia sonchifolia	0	500	500	block_9	0.1728	0.0992
Emilia sonchifolia	2000	500	500	block_9	0.2101	0.12
Emilia sonchifolia	10000	500	500	block_9	0.1374	0.0802
Symphyotrichum subulatum	0	0	0	block_1	0.0003	0.0007
Symphyotrichum subulatum	2000	0	0	block_1	0.0007	0.0026
Symphyotrichum subulatum	10000	0	0	block_1	0.0007	0.0007
Symphyotrichum subulatum	0	250	0	block_1	0.0044	0.0041
Symphyotrichum subulatum	2000	250	0	block_1	0.0027	0.0037
Symphyotrichum subulatum	10000	250	0	block_1	0.0032	0.0037
Symphyotrichum subulatum	0	500	0	block_1	0.0032	0.0034
Symphyotrichum subulatum	2000	500	0	block_1	0.0084	0.0113
Symphyotrichum subulatum	10000	500	0	block_1	0.0115	0.0118
Symphyotrichum subulatum	0	0	500	block_1	0.0004	0.0009
Symphyotrichum subulatum	2000	0	500	block_1	0.0006	0.0023
Symphyotrichum subulatum	10000	0	500	block_1	0.0007	0.0007
Symphyotrichum subulatum	0	250	500	block_1	0.0017	0.002
Symphyotrichum subulatum	2000	250	500	block_1	0.006	0.0064
Symphyotrichum subulatum	10000	250	500	block_1	0.005	0.0029
Symphyotrichum subulatum	0	500	500	block_1	0.0085	0.0074
Symphyotrichum subulatum	2000	500	500	block_1	0.0346	0.0212
Symphyotrichum subulatum	10000	500	500	block_1	0.0231	0.0202
Symphyotrichum subulatum	0	0	0	block_2	0.0005	0.0003
Symphyotrichum subulatum	2000	0	0	block_2	0.0014	0.0019
Symphyotrichum subulatum	10000	0	0	block_2	0.0004	0.0009
Symphyotrichum subulatum	0	250	0	block_2	0.0014	0.0021
Symphyotrichum subulatum	2000	250	0	block_2	0.0022	0.0051
Symphyotrichum subulatum	10000	250	0	block_2	0.0042	0.004
Symphyotrichum subulatum	0	500	0	block_2	0.0023	0.0022
Symphyotrichum subulatum	2000	500	0	block_2	0.0061	0.0076
Symphyotrichum subulatum	10000	500	0	block_2	0.0191	0.0176
Symphyotrichum subulatum	0	0	500	block_2	0.0007	0.0015
Symphyotrichum subulatum	2000	0	500	block_2	0.0007	0.0005
Symphyotrichum subulatum	10000	0	500	block_2	0.0015	0.0017
Symphyotrichum subulatum	0	250	500	block_2	0.004	0.003
Symphyotrichum subulatum	2000	250	500	block_2	0.0072	0.0066
Symphyotrichum subulatum	10000	250	500	block_2	0.0019	0.0027
Symphyotrichum subulatum	0	500	500	block_2	0.0072	0.0065
Symphyotrichum subulatum	2000	500	500	block_2	0.0209	0.0137
Symphyotrichum subulatum	10000	500	500	block_2	0.0156	0.0128
Symphyotrichum subulatum	0	0	0	block_3	0.0004	0.0005
Symphyotrichum subulatum	2000	0	0	block_3	0.0009	0.0009
Symphyotrichum subulatum	10000	0	0	block_3	0.0013	0.0012
Symphyotrichum subulatum	0	250	0	block_3	0.0012	0.0021
Symphyotrichum subulatum	2000	250	0	block_3	0.0028	0.0036
Symphyotrichum subulatum	10000	250	0	block_3	0.0065	0.0054
Symphyotrichum subulatum	0	500	0	block_3	0.0019	0.0026
Symphyotrichum subulatum	2000	500	0	block_3	0.0084	0.0089
Symphyotrichum subulatum	10000	500	0	block_3	0.0185	0.0158
Symphyotrichum subulatum	0	0	500	block_3	0.0006	0.0011
Symphyotrichum subulatum	2000	0	500	block_3	0.0012	0.0008
Symphyotrichum subulatum	10000	0	500	block_3	0.0009	0.0011
Symphyotrichum subulatum	0	250	500	block_3	0.0021	0.0027
Symphyotrichum subulatum	2000	250	500	block_3	0.0088	0.0096
Symphyotrichum subulatum	10000	250	500	block_3	0.0046	0.0059
Symphyotrichum subulatum	0	500	500	block_3	0.0049	0.0022
Symphyotrichum subulatum	2000	500	500	block_3	0.0289	0.0201
Symphyotrichum subulatum	10000	500	500	block_3	0.0189	0.0126
Symphyotrichum subulatum	0	0	0	block_4	0.0005	0.0015
Symphyotrichum subulatum	2000	0	0	block_4	0.0013	0.0013
Symphyotrichum subulatum	10000	0	0	block_4	0.0008	0.0007
Symphyotrichum subulatum	0	250	0	block_4	0.0016	0.0023
Symphyotrichum subulatum	2000	250	0	block_4	0.0024	0.0042
Symphyotrichum subulatum	10000	250	0	block_4	0.0044	0.0036
Symphyotrichum subulatum	0	500	0	block_4	0.0034	0.0038
Symphyotrichum subulatum	2000	500	0	block_4	0.0066	0.0087
Symphyotrichum subulatum	10000	500	0	block_4	0.0225	0.0164
Symphyotrichum subulatum	0	0	500	block_4	0.0008	0.0006
Symphyotrichum subulatum	2000	0	500	block_4	0.0008	0.0009
Symphyotrichum subulatum	10000	0	500	block_4	0.0005	0.0008
Symphyotrichum subulatum	0	250	500	block_4	0.0017	0.0025
Symphyotrichum subulatum	2000	250	500	block_4	0.0047	0.0044
Symphyotrichum subulatum	10000	250	500	block_4	0.0015	0.0018
Symphyotrichum subulatum	0	500	500	block_4	0.0053	0.0039
Symphyotrichum subulatum	2000	500	500	block_4	0.0163	0.0171
Symphyotrichum subulatum	10000	500	500	block_4	0.0387	0.0222
Symphyotrichum subulatum	0	0	0	block_5	0.0006	0.001
Symphyotrichum subulatum	2000	0	0	block_5	0.0008	0.001
Symphyotrichum subulatum	10000	0	0	block_5	0.001	0.0012
Symphyotrichum subulatum	0	250	0	block_5	0.0011	0.003
Symphyotrichum subulatum	2000	250	0	block_5	0.0031	0.0033
Symphyotrichum subulatum	10000	250	0	block_5	0.0064	0.0079
Symphyotrichum subulatum	0	500	0	block_5	0.0055	0.0065
Symphyotrichum subulatum	2000	500	0	block_5	0.0081	0.0097
Symphyotrichum subulatum	10000	500	0	block_5	0.0106	0.0084
Symphyotrichum subulatum	0	0	500	block_5	0.0005	0.0007
Symphyotrichum subulatum	2000	0	500	block_5	0.0009	0.0013
Symphyotrichum subulatum	10000	0	500	block_5	0.0012	0.0005
Symphyotrichum subulatum	0	250	500	block_5	0.0015	0.0018
Symphyotrichum subulatum	2000	250	500	block_5	0.0066	0.0055
Symphyotrichum subulatum	10000	250	500	block_5	0.0048	0.0025
Symphyotrichum subulatum	0	500	500	block_5	0.0046	0.0038
Symphyotrichum subulatum	2000	500	500	block_5	0.015	0.0105
Symphyotrichum subulatum	10000	500	500	block_5	0.0479	0.0339
Symphyotrichum subulatum	0	0	0	block_6	0.0006	0.0009
Symphyotrichum subulatum	2000	0	0	block_6	0.0005	0.0019
Symphyotrichum subulatum	10000	0	0	block_6	0.0009	0.0006
Symphyotrichum subulatum	0	250	0	block_6	0.0023	0.0028
Symphyotrichum subulatum	2000	250	0	block_6	0.0026	0.0039
Symphyotrichum subulatum	10000	250	0	block_6	0.0046	0.0055
Symphyotrichum subulatum	0	500	0	block_6	0.003	0.0028
Symphyotrichum subulatum	2000	500	0	block_6	0.0095	0.0116
Symphyotrichum subulatum	10000	500	0	block_6	0.0185	0.0126
Symphyotrichum subulatum	0	0	500	block_6	0.0008	0.0012
Symphyotrichum subulatum	2000	0	500	block_6	0.0004	0.0005
Symphyotrichum subulatum	10000	0	500	block_6	0.0007	0.001
Symphyotrichum subulatum	0	250	500	block_6	0.003	0.0025
Symphyotrichum subulatum	2000	250	500	block_6	0.0091	0.0077
Symphyotrichum subulatum	10000	250	500	block_6	0.0033	0.0028
Symphyotrichum subulatum	0	500	500	block_6	0.0047	0.0056
Symphyotrichum subulatum	2000	500	500	block_6	0.0288	0.0184
Symphyotrichum subulatum	10000	500	500	block_6	0.0231	0.0131
Symphyotrichum subulatum	0	0	0	block_7	0.0006	0.0007
Symphyotrichum subulatum	2000	0	0	block_7	0.0005	0.0005
Symphyotrichum subulatum	10000	0	0	block_7	0.0007	0.0011
Symphyotrichum subulatum	0	250	0	block_7	0.0014	0.0018
Symphyotrichum subulatum	2000	250	0	block_7	0.002	0.0044
Symphyotrichum subulatum	10000	250	0	block_7	0.0033	0.0042
Symphyotrichum subulatum	0	500	0	block_7	0.0059	0.0086
Symphyotrichum subulatum	2000	500	0	block_7	0.0097	0.0128
Symphyotrichum subulatum	10000	500	0	block_7	0.0126	0.0105
Symphyotrichum subulatum	0	0	500	block_7	0.0004	0.0006
Symphyotrichum subulatum	2000	0	500	block_7	0.0006	0.0011
Symphyotrichum subulatum	10000	0	500	block_7	0.0013	0.0009
Symphyotrichum subulatum	0	250	500	block_7	0.0022	0.003
Symphyotrichum subulatum	2000	250	500	block_7	0.0228	0.0179
Symphyotrichum subulatum	10000	250	500	block_7	0.0105	0.0065
Symphyotrichum subulatum	0	500	500	block_7	0.0092	0.0048
Symphyotrichum subulatum	2000	500	500	block_7	0.0438	0.028
Symphyotrichum subulatum	10000	500	500	block_7	0.0362	0.0244
Symphyotrichum subulatum	0	0	0	block_8	0.0006	0.0009
Symphyotrichum subulatum	2000	0	0	block_8	0.0006	0.0011
Symphyotrichum subulatum	10000	0	0	block_8	0.0009	0.0013
Symphyotrichum subulatum	0	250	0	block_8	0.0023	0.0029
Symphyotrichum subulatum	2000	250	0	block_8	0.0029	0.0036
Symphyotrichum subulatum	10000	250	0	block_8	0.0063	0.0087
Symphyotrichum subulatum	0	500	0	block_8	0.0048	0.0062
Symphyotrichum subulatum	2000	500	0	block_8	0.008	0.0099
Symphyotrichum subulatum	10000	500	0	block_8	0.0106	0.0104
Symphyotrichum subulatum	0	0	500	block_8	0.0008	0.0012
Symphyotrichum subulatum	2000	0	500	block_8	0.0008	0.0008
Symphyotrichum subulatum	10000	0	500	block_8	0.0006	0.0005
Symphyotrichum subulatum	0	250	500	block_8	0.0045	0.0043
Symphyotrichum subulatum	2000	250	500	block_8	0.0158	0.0086
Symphyotrichum subulatum	10000	250	500	block_8	0.0015	0.0015
Symphyotrichum subulatum	0	500	500	block_8	0.0088	0.0066
Symphyotrichum subulatum	2000	500	500	block_8	0.0259	0.0236
Symphyotrichum subulatum	10000	500	500	block_8	0.0275	0.0263
Symphyotrichum subulatum	0	0	0	block_9	0.0006	0.0008
Symphyotrichum subulatum	2000	0	0	block_9	0.0005	0.0005
Symphyotrichum subulatum	10000	0	0	block_9	0.0008	0.0016
Symphyotrichum subulatum	0	250	0	block_9	0.0014	0.0032
Symphyotrichum subulatum	2000	250	0	block_9	0.0023	0.0043
Symphyotrichum subulatum	10000	250	0	block_9	0.0032	0.0021
Symphyotrichum subulatum	0	500	0	block_9	0.0039	0.005
Symphyotrichum subulatum	2000	500	0	block_9	0.0074	0.0087
Symphyotrichum subulatum	10000	500	0	block_9	0.0148	0.0111
Symphyotrichum subulatum	0	0	500	block_9	0.0007	0.001
Symphyotrichum subulatum	2000	0	500	block_9	0.001	0.0017
Symphyotrichum subulatum	10000	0	500	block_9	0.001	0.0007
Symphyotrichum subulatum	0	250	500	block_9	0.0023	0.0024
Symphyotrichum subulatum	2000	250	500	block_9	0.0043	0.0044
Symphyotrichum subulatum	10000	250	500	block_9	0.0037	0.0047
Symphyotrichum subulatum	0	500	500	block_9	0.0047	0.0035
Symphyotrichum subulatum	2000	500	500	block_9	0.0372	0.0207
Symphyotrichum subulatum	10000	500	500	block_9	0.0067	0.0077
